# Supplementary material for: Regulation of the RNAPII Pool Is Integral to the DNA Damage Response
Source: Cell. 2020 Mar 19;180(6):1245–1261.e21. doi: 10.1016/j.cell.2020.02.009 (PMC7103762; doi:10.1016/j.cell.2020.02.009)
Supplement: Table S1. RPB1 Ubiquitylation Sites Found in Mass Spectrometry Studies, Related to Figure 1 — An Excel file listing all ubiquitylation sites detected on RPB1, in two studies (Boeing et al., 2016; Elia et al., 2015). [file mmc1.xlsx]

## Sheet: Povlsen et al., 2012 RPB1
Table S1, related to Figure 1. RPB1 ubiquitylation sites found in mass spectrometry studies.
All quantified ubiquitylation sites (di-glycine-lysines)
										Soluble fraction			Chromatin-associated fraction											MaxQuant		X!Tandem
Proteins	Positions within proteins	Leading proteins	Positions	Protein	Position	Protein names	Gene names	Localization probability	Sequence window	Ratio H/L Experiment 1	Ratio H/L Experiment 2	Ratio H/L Experiment 3	Ratio H/L Experiment 1	Ratio H/L Experiment 2	Ratio H/L Experiment 3	Peptide length	Modified sequence	GlyGly(K) Probabilities	Number of GlyGly(K) sites	Charge	m/z	Mass	Mass error [ppm]	PEP	Score	Peptide expectation value	Peptide hyperscore
P24928;B4DET1;F5H841	1319;218;218	P24928	1319	P24928	1319	DNA-directed RNA polymerase II subunit RPB1	POLR2A;SLC35G6	1	QTDNKKKIIITED	7.0755						11	_K(gl)IIITEDGEFK_	K(1)IIITEDGEFK	1	3	469.589	1405.75	-0.22774	6.0727e-06	90.685	-7.051	31.7
P24928	1008	P24928	1008	P24928	1008	DNA-directed RNA polymerase II subunit RPB1	POLR2A	0.999186	SDLHPIKVVEGVK		3.7308		2.6929			15	_LPSDLHPIK(gl)VVEGVK_	LPSDLHPIK(0.999)VVEGVK(0.001)	1	4	437.004	1743.99	0.21419	0.00089735	48.112	-6.125	32.9
P24928	758	P24928	758	P24928	758	DNA-directed RNA polymerase II subunit RPB1	POLR2A	1	TGSSAQKSLSEYN	1.5997	1.5986	1.455	1.9649	1.3399	1.6753	16	_TGSSAQK(gl)SLSEYNNFK_	TGSSAQK(1)SLSEYNNFK	1	3	625.634	1873.88	1.1394	1.3935e-57	176.32	-15	56.1

## Sheet: UV-UNT_Elia_et_al
Table S1, related to Figure 1. RPB1 ubiquitylation sites found in mass spectrometry studies.
protein_id	gene_symbol	prot_description	site_position	motif_peptide	max_score	Rep 1_spectral_counts	Rep 2_spectral_counts	Rep 3_spectral_counts	Rep 1_num_quant	Rep 1_mean	Rep 1_median	Rep 1_standard_deviation	Rep 2_num_quant	Rep 2_mean	Rep 2_median	Rep 2_standard_deviation	Rep 3_num_quant	Rep 3_mean	Rep 3_median	Rep 3_standard_deviation
IPI:IPI00031627.3	POLR2A	DNA-directed RNA polymerase II subunit RPB1	163	GEEMDNKFGVEQP	1000	7	4	1	1	0.589259	0.589259	0	0	0	0	0	0	0	0	0
IPI:IPI00031627.3	POLR2A	DNA-directed RNA polymerase II subunit RPB1	177	GDEDLTKEKGHGG	1000	4	7	9	2	0.69956	0.69956	0.155301	4	0.457284	0.42016	0.189515	5	0.193405	0.131726	0.154309
IPI:IPI00031627.3	POLR2A	DNA-directed RNA polymerase II subunit RPB1	751	LNDARDKTGSSAQ	1000	0	1	0	0	0	0	0	0	0	0	0	0	0	0	0
IPI:IPI00031627.3	POLR2A	DNA-directed RNA polymerase II subunit RPB1	758	TGSSAQKSLSEYN	1000	2	5	1	2	-0.83904	-0.83904	0.0316444	3	-1.24533	-0.98988	0.610866	1	-0.737898	-0.737898	0
IPI:IPI00031627.3	POLR2A	DNA-directed RNA polymerase II subunit RPB1	778	SGAKGSKINISQV	1000	1	1	1	1	-0.267999	-0.267999	0	0	0	0	0	0	0	0	0
IPI:IPI00031627.3	POLR2A	DNA-directed RNA polymerase II subunit RPB1	796	QQNVEGKRIPFGF	1000	5	5	5	3	0.175649	0.195126	0.0362927	3	0.149573	0.130319	0.0445868	2	0.20539	0.20539	0.113759
IPI:IPI00031627.3	POLR2A	DNA-directed RNA polymerase II subunit RPB1	812	TLPHFIKDDYGPE	1000	0	0	1	0	0	0	0	0	0	0	0	0	0	0	0
IPI:IPI00031627.3	POLR2A	DNA-directed RNA polymerase II subunit RPB1	853	LIDTAVKTAETGY	1000	4	4	6	2	0.105838	0.105838	0.211259	2	0.0235697	0.0235697	0.100809	3	0.177447	0.153176	0.159781
IPI:IPI00031627.3	POLR2A	DNA-directed RNA polymerase II subunit RPB1	914	TLKPSNKAFEKKF	22.4917	0	2	1	0	0	0	0	0	0	0	0	0	0	0	0
IPI:IPI00031627.3	POLR2A	DNA-directed RNA polymerase II subunit RPB1	918	SNKAFEKKFRFDY	36.684	0	3	1	0	0	0	0	1	-2.14533	-2.14533	0	0	0	0	0
IPI:IPI00031627.3	POLR2A	DNA-directed RNA polymerase II subunit RPB1	976	FPTGDSKVVLPCN	1000	1	3	2	1	-0.443817	-0.443817	0	2	-0.580003	-0.580003	0.124227	1	-0.538692	-0.538692	0
IPI:IPI00031627.3	POLR2A	DNA-directed RNA polymerase II subunit RPB1	1254	NDDNAEKLVLRIR	1000	0	0	1	0	0	0	0	0	0	0	0	0	0	0	0
IPI:IPI00031627.3	POLR2A	DNA-directed RNA polymerase II subunit RPB1	1268	MNSDENKMQEEEE	1000	15	21	13	3	1.65834	1.54253	0.224375	6	1.88945	1.91324	0.100532	4	1.86221	1.89819	0.278036
IPI:IPI00031627.3	POLR2A	DNA-directed RNA polymerase II subunit RPB1	1278	EEEVVDKMDDDVF	13.0627	0	0	1	0	0	0	0	0	0	0	0	1	1.9849	1.9849	0
IPI:IPI00031627.3	POLR2A	DNA-directed RNA polymerase II subunit RPB1	1319	QTDNKKKIIITED	1000	1	0	0	1	1.43298	1.43298	0	0	0	0	0	0	0	0	0
IPI:IPI00031627.3	POLR2A	DNA-directed RNA polymerase II subunit RPB1	1350	MRVLSEKDVDPVR	1000	4	4	3	2	1.25366	1.25366	0.0272128	1	1.03526	1.03526	0	2	1.3095	1.3095	0.0735941
IPI:IPI00031627.3	POLR2A	DNA-directed RNA polymerase II subunit RPB1	1429	DTGPLMKCSFEET	1000	1	1	0	0	0	0	0	0	0	0	0	0	0	0	0

## Sheet: (UV+MG)-MG_Elia_et_al
Table S1, related to Figure 1. RPB1 ubiquitylation sites found in mass spectrometry studies.
protein_id	gene_symbol	prot_description	RPB1 site_position	motif_peptide	max_score	Rep 1_spectral_counts	Rep 2_spectral_counts	Rep 3_spectral_counts	Rep 1_num_quant	Rep 1_mean	Rep 1_median	Rep 1_standard_deviation	Rep 2_num_quant	Rep 2_mean	Rep 2_median	Rep 2_standard_deviation	Rep 3_num_quant	Rep 3_mean	Rep 3_median	Rep 3_standard_deviation
IPI:IPI00031627.3	POLR2A	DNA-directed RNA polymerase II subunit RPB1	32	LSPDELKRMSVTE	1000	1	2	1	1	-0.426907	-0.426907	0	2	-0.438897	-0.438897	0.189931	1	-0.368269	-0.368269	0
IPI:IPI00031627.3	POLR2A	DNA-directed RNA polymerase II subunit RPB1	42	VTEGGIKYPETTE	1000	0	1	1	0	0	0	0	0	0	0	0	1	-0.0121189	-0.0121189	0
IPI:IPI00031627.3	POLR2A	DNA-directed RNA polymerase II subunit RPB1	92	GHIELAKPVFHVG	1000	2	0	0	0	0	0	0	0	0	0	0	0	0	0	0
IPI:IPI00031627.3	POLR2A	DNA-directed RNA polymerase II subunit RPB1	127	SNNPKIKDILAKS	1000	3	2	0	3	-0.629987	0.191096	1.58687	2	-0.251156	-0.251156	0.509589	0	0	0	0
IPI:IPI00031627.3	POLR2A	DNA-directed RNA polymerase II subunit RPB1	149	HVYDLCKGKNICE	1000	3	3	1	2	-0.767298	-0.767298	0.281568	2	-0.286397	-0.286397	0.0280417	1	-0.151612	-0.151612	0
IPI:IPI00031627.3	POLR2A	DNA-directed RNA polymerase II subunit RPB1	151	YDLCKGKNICEGG	1000	2	3	1	1	-0.0215272	-0.0215272	0	0	0	0	0	0	0	0	0
IPI:IPI00031627.3	POLR2A	DNA-directed RNA polymerase II subunit RPB1	163	GEEMDNKFGVEQP	1000	15	15	6	3	0.400937	0.391536	0.159702	3	0.451184	0.394557	0.108572	1	0.355445	0.355445	0
IPI:IPI00031627.3	POLR2A	DNA-directed RNA polymerase II subunit RPB1	177	GDEDLTKEKGHGG	1000	10	12	5	5	0.299663	0.303433	0.112933	5	0.195478	0.148491	0.0881869	3	0.230757	0.180737	0.178764
IPI:IPI00031627.3	POLR2A	DNA-directed RNA polymerase II subunit RPB1	203	ELYAEWKHVNEDS	1000	4	4	2	1	0.251514	0.251514	0	1	-0.0572905	-0.0572905	0	0	0	0	0
IPI:IPI00031627.3	POLR2A	DNA-directed RNA polymerase II subunit RPB1	212	NEDSQEKKILLSP	1000	2	0	1	0	0	0	0	0	0	0	0	0	0	0	0
IPI:IPI00031627.3	POLR2A	DNA-directed RNA polymerase II subunit RPB1	213	EDSQEKKILLSPE	1000	2	0	1	0	0	0	0	0	0	0	0	0	0	0	0
IPI:IPI00031627.3	POLR2A	DNA-directed RNA polymerase II subunit RPB1	226	RVHEIFKRISDEE	1000	1	2	1	1	-0.0935664	-0.0935664	0	2	-0.030409	-0.030409	0.0166909	1	0.0684168	0.0684168	0
IPI:IPI00031627.3	POLR2A	DNA-directed RNA polymerase II subunit RPB1	279	QDDLTHKLADIVK	1000	0	1	1	0	0	0	0	1	-0.805397	-0.805397	0	1	-0.459453	-0.459453	0
IPI:IPI00031627.3	POLR2A	DNA-directed RNA polymerase II subunit RPB1	285	KLADIVKINNQLR	1000	0	1	1	0	0	0	0	1	-0.0605554	-0.0605554	0	1	-0.561329	-0.561329	0
IPI:IPI00031627.3	POLR2A	DNA-directed RNA polymerase II subunit RPB1	417	SQYPGAKYIIRDN	1000	6	5	8	3	-0.0484643	-0.0370313	0.126867	3	-0.0293317	-0.0530562	0.150121	4	-0.0809085	-0.0341944	0.198965
IPI:IPI00031627.3	POLR2A	DNA-directed RNA polymerase II subunit RPB1	619	EDSGPYKHISPGD	1000	3	5	2	2	-0.345262	-0.345262	0.2798	2	-0.385912	-0.385912	0.01628	2	-0.434455	-0.434455	0.088963
IPI:IPI00031627.3	POLR2A	DNA-directed RNA polymerase II subunit RPB1	627	ISPGDTKVVVENG	1000	5	5	1	2	-0.309948	-0.309948	0.0805336	2	-0.226239	-0.226239	0.0767583	1	-0.194317	-0.194317	0
IPI:IPI00031627.3	POLR2A	DNA-directed RNA polymerase II subunit RPB1	642	IMGILCKKSLGTS	1000	4	3	1	2	-0.386063	-0.386063	0.111891	2	-0.595488	-0.595488	0.0706123	1	-0.500803	-0.500803	0
IPI:IPI00031627.3	POLR2A	DNA-directed RNA polymerase II subunit RPB1	643	MGILCKKSLGTSA	1000	4	4	0	2	0.732671	0.732671	0.271934	2	0.351815	0.351815	0.169956	0	0	0	0
IPI:IPI00031627.3	POLR2A	DNA-directed RNA polymerase II subunit RPB1	707	DIQNTIKKAKQDV	1000	8	6	7	4	0.0306717	0.0381654	0.0829078	4	0.0554983	-0.00347526	0.176136	3	0.0364101	0.079602	0.13314
IPI:IPI00031627.3	POLR2A	DNA-directed RNA polymerase II subunit RPB1	710	NTIKKAKQDVIEV	1000	5	5	4	2	-0.221639	-0.221639	0.144893	3	-0.225891	-0.244638	0.0334494	1	-0.216582	-0.216582	0
IPI:IPI00031627.3	POLR2A	DNA-directed RNA polymerase II subunit RPB1	719	VIEVIEKAHNNEL	1000	3	3	2	1	-0.868081	-0.868081	0	1	-0.576274	-0.576274	0	0	0	0	0
IPI:IPI00031627.3	POLR2A	DNA-directed RNA polymerase II subunit RPB1	751	LNDARDKTGSSAQ	1000	4	3	4	0	0	0	0	0	0	0	0	0	0	0	0
IPI:IPI00031627.3	POLR2A	DNA-directed RNA polymerase II subunit RPB1	758	TGSSAQKSLSEYN	1000	13	8	11	5	-0.110613	-0.0988747	0.176706	4	-0.0863361	-0.14333	0.18437	5	-0.0852898	-0.196168	0.235406
IPI:IPI00031627.3	POLR2A	DNA-directed RNA polymerase II subunit RPB1	767	SEYNNFKSMVVSG	1000	3	7	7	2	-0.175207	-0.175207	0.0884832	2	0.0171266	0.0171266	0.0351171	2	-0.177211	-0.177211	0.184171
IPI:IPI00031627.3	POLR2A	DNA-directed RNA polymerase II subunit RPB1	778	SGAKGSKINISQV	1000	3	5	1	1	-0.181871	-0.181871	0	2	0.157288	0.157288	0.0768203	0	0	0	0
IPI:IPI00031627.3	POLR2A	DNA-directed RNA polymerase II subunit RPB1	796	QQNVEGKRIPFGF	1000	6	6	5	3	-0.224232	-0.224768	0.00194325	3	-0.170226	-0.167432	0.0655667	2	-0.190982	-0.190982	0.0144797
IPI:IPI00031627.3	POLR2A	DNA-directed RNA polymerase II subunit RPB1	803	RIPFGFKHRTLPH	1000	1	4	3	1	-0.0777791	-0.0777791	0	2	-0.250547	-0.250547	0.329397	2	-0.0997227	-0.0997227	0.048294
IPI:IPI00031627.3	POLR2A	DNA-directed RNA polymerase II subunit RPB1	812	TLPHFIKDDYGPE	1000	3	8	4	2	-0.316824	-0.316824	0.0493553	3	-0.298266	-0.313648	0.029724	2	-0.330214	-0.330214	0.00559477
IPI:IPI00031627.3	POLR2A	DNA-directed RNA polymerase II subunit RPB1	853	LIDTAVKTAETGY	1000	8	14	6	5	-0.091217	-0.173873	0.132108	4	-0.11695	-0.131128	0.0361846	3	-0.0476042	-0.0608529	0.091449
IPI:IPI00031627.3	POLR2A	DNA-directed RNA polymerase II subunit RPB1	874	MESVMVKYDATVR	1000	2	2	2	1	0.865068	0.865068	0	2	0.62207	0.62207	0.0678782	1	0.533985	0.533985	0
IPI:IPI00031627.3	POLR2A	DNA-directed RNA polymerase II subunit RPB1	910	QNLATLKPSNKAF	1000	6	10	9	3	-0.137258	-0.096222	0.131656	2	-0.0414806	-0.0414806	0.0260767	2	-0.0956412	-0.0956412	0.0825393
IPI:IPI00031627.3	POLR2A	DNA-directed RNA polymerase II subunit RPB1	914	TLKPSNKAFEKKF	1000	2	4	4	1	-0.333821	-0.333821	0	0	0	0	0	0	0	0	0
IPI:IPI00031627.3	POLR2A	DNA-directed RNA polymerase II subunit RPB1	918	SNKAFEKKFRFDY	23.0122	1	1	3	1	-0.869907	-0.869907	0	0	0	0	0	1	-0.817247	-0.817247	0
IPI:IPI00031627.3	POLR2A	DNA-directed RNA polymerase II subunit RPB1	940	LQEDLVKDVLSNA	1000	10	11	0	3	-0.277774	-0.245849	0.114151	2	-0.380449	-0.380449	0.0134432	0	0	0	0
IPI:IPI00031627.3	POLR2A	DNA-directed RNA polymerase II subunit RPB1	976	FPTGDSKVVLPCN	1000	3	4	2	3	-0.175194	-0.164287	0.0516998	3	-0.243614	-0.248775	0.0151047	1	-0.215097	-0.215097	0
IPI:IPI00031627.3	POLR2A	DNA-directed RNA polymerase II subunit RPB1	992	MIWNAQKIFHINP	1000	0	1	1	0	0	0	0	1	0.00105824	0.00105824	0	1	0.123113	0.123113	0
IPI:IPI00031627.3	POLR2A	DNA-directed RNA polymerase II subunit RPB1	1008	SDLHPIKVVEGVK	1000	3	5	0	1	-0.492641	-0.492641	0	4	-0.451387	-0.457012	0.0533869	0	0	0	0
IPI:IPI00031627.3	POLR2A	DNA-directed RNA polymerase II subunit RPB1	1014	KVVEGVKELSKKL	1000	1	3	0	1	-0.5388	-0.5388	0	2	-0.0819758	-0.0819758	0.195168	0	0	0	0
IPI:IPI00031627.3	POLR2A	DNA-directed RNA polymerase II subunit RPB1	1019	VKELSKKLVIVNG	1000	4	3	2	1	-0.481878	-0.481878	0	1	-0.588566	-0.588566	0	1	-0.281143	-0.281143	0
IPI:IPI00031627.3	POLR2A	DNA-directed RNA polymerase II subunit RPB1	1115	YAGVSAKNVTLGV	1000	3	2	2	1	-0.592295	-0.592295	0	0	0	0	0	1	-0.821976	-0.821976	0
IPI:IPI00031627.3	POLR2A	DNA-directed RNA polymerase II subunit RPB1	1125	LGVPRLKELINIS	1000	4	2	1	3	0.0620812	0.12167	0.150883	2	-0.0876274	-0.0876274	0.0673767	1	-0.342587	-0.342587	0
IPI:IPI00031627.3	POLR2A	DNA-directed RNA polymerase II subunit RPB1	1132	ELINISKKPKTPS	13.3795	2	0	0	1	-0.283264	-0.283264	0	0	0	0	0	0	0	0	0
IPI:IPI00031627.3	POLR2A	DNA-directed RNA polymerase II subunit RPB1	1225	KHMTDRKLTMEQI	1000	4	4	1	2	-0.118958	-0.118958	0.0202589	3	-0.0705001	-0.0721399	0.0226409	0	0	0	0
IPI:IPI00031627.3	POLR2A	DNA-directed RNA polymerase II subunit RPB1	1234	MEQIAEKINAGFG	71.9493	8	6	1	1	-0.193616	-0.193616	0	0	0	0	0	0	0	0	0
IPI:IPI00031627.3	POLR2A	DNA-directed RNA polymerase II subunit RPB1	1254	NDDNAEKLVLRIR	1000	6	6	2	2	0.0889256	0.0889256	0.0707643	2	0.104165	0.104165	0.0887472	1	-0.182713	-0.182713	0
IPI:IPI00031627.3	POLR2A	DNA-directed RNA polymerase II subunit RPB1	1268	MNSDENKMQEEEE	1000	21	23	4	3	1.89418	1.88434	0.0601965	4	1.91364	1.80452	0.267744	1	1.84709	1.84709	0
IPI:IPI00031627.3	POLR2A	DNA-directed RNA polymerase II subunit RPB1	1278	EEEVVDKMDDDVF	1000	7	7	2	2	2.09031	2.09031	0.844295	1	2.8215	2.8215	0	0	0	0	0
IPI:IPI00031627.3	POLR2A	DNA-directed RNA polymerase II subunit RPB1	1318	PQTDNKKKIIITE	1000	1	1	0	0	0	0	0	0	0	0	0	0	0	0	0
IPI:IPI00031627.3	POLR2A	DNA-directed RNA polymerase II subunit RPB1	1319	QTDNKKKIIITED	1000	2	3	1	1	0.398171	0.398171	0	1	0.0385847	0.0385847	0	1	0.271678	0.271678	0
IPI:IPI00031627.3	POLR2A	DNA-directed RNA polymerase II subunit RPB1	1350	MRVLSEKDVDPVR	1000	10	8	10	6	-0.00280478	0.0246383	0.0856656	5	-0.0211216	-0.0313466	0.0828855	5	0.000798271	-0.00210412	0.0306822
IPI:IPI00031627.3	POLR2A	DNA-directed RNA polymerase II subunit RPB1	1429	DTGPLMKCSFEET	1000	6	5	4	2	-0.200463	-0.200463	0.0849893	2	-0.174309	-0.174309	0.075794	3	-0.140985	-0.275037	0.232445
IPI:IPI00031627.3	POLR2A	DNA-directed RNA polymerase II subunit RPB1	1479	LLLDAEKCKYGME	1000	6	10	0	2	-0.521104	-0.521104	0.0264209	2	-0.380586	-0.380586	0.108553	0	0	0	0

## Sheet: (UV+MG)-UV_Boeing_et_al
Table S1, related to Figure 1. RPB1 ubiquitylation sites found in mass spectrometry studies.
RPB1 lysine	UV z-score	UV+MG z-score
32		1.006
127		1.428
149		1.053
226		1.254
285		1.235
417		0.662
707		1.333
710	1.362	1.417
751	-0.129	1.511
758	-0.129	1.511
767		1.702
775		1.252
775		1.252
812		-0.169
1125	4.356	1.173
1155	3.909	0.506
1350	5	0.93
