# Supplementary material for: Regulation of the RNAPII Pool Is Integral to the DNA Damage Response
Source: Cell. 2020 Mar 19;180(6):1245–1261.e21. doi: 10.1016/j.cell.2020.02.009 (PMC7103762; doi:10.1016/j.cell.2020.02.009)
Supplement: Table S2. Proteome-wide Ubiquitylation Analysis at Different Time Points after UV Irradiation, Related to Figure 3 — An Excel file providing raw data, and fold changes, of all detected ubiquitylation sites in the proteome, in untreated WT cells and at different times after UV irradiation (20 J/m2). [file mmc2.xlsx]

## Sheet: TMT_full_z-scores.txt
Table S2, related to Figure 3. Proteome-wide ubiquitylation analysis at different timepoints after UV-irradiation.
wt_0	wt_45	wt_3	wt_8	wt_24	Gene names	Protein names	Position	GOMF name	Corum	Proteins	Positions within proteins	Leading proteins	Sequence window	GlyGly(K)TMT Probabilities	PhosphoSitePlus window
-1.70124	-2.34803	-1.61267	-1.76561	-1.71459	AARS	Alanine--tRNA ligase, cytoplasmic	934	adenyl nucleotide binding;adenyl ribonucleotide binding;alanine-tRNA ligase activity;amine binding;amino acid binding;aminoacyl-tRNA editing activity;aminoacyl-tRNA ligase activity;ATP binding;binding;carboxylic acid binding;carboxylic ester hydrolase activity;catalytic activity;cation binding;hydrolase activity;hydrolase activity, acting on ester bonds;ion binding;ligase activity;ligase activity…		P49588	934	P49588	WVQQVSGLMDGKGGGKDVSAQATGKNVGCLQ	GGGK(1)DVSAQATGK	MDGkGGGkDVsAQAt
-2.30306	-3.25242	-2.03258	-2.81709	-2.88409	AASDHPPT	L-aminoadipate-semialdehyde dehydrogenase-phosphopantetheinyl transferase	263	binding;catalytic activity;cation binding;holo-[acyl-carrier-protein] synthase activity;ion binding;magnesium ion binding;metal ion binding;phosphotransferase activity, for other substituted phosphate groups;transferase activity;transferase activity, transferring phosphorus-containing groups		Q9NRN7	263	Q9NRN7	PDGSRHQDVPSQDDSKPTQRQFTILNFNDLM	HQDVPSQDDSK(1)PTQR	VPsQDDSkPTQRQFT
-1.06487	-1.55155	-0.827793	-1.19302	-0.78467	ABCA3	ATP-binding cassette sub-family A member 3	503	active transmembrane transporter activity;adenyl nucleotide binding;adenyl ribonucleotide binding;ATP binding;ATPase activity;ATPase activity, coupled;ATPase activity, coupled to movement of substances;ATPase activity, coupled to transmembrane movement of substances;binding;catalytic activity;hydrolase activity;hydrolase activity, acting on acid anhydrides;hydrolase activity, acting on acid anhyd…		Q99758	503	Q99758	IMPSYWCGKPRAVAGKEEEDSDPEKALRNEY	AVAGK(1)EEEDSDPEK(1)ALR
-1.63139	-2.01365	-1.42447	-1.67287	-1.25125	ABCA3	ATP-binding cassette sub-family A member 3	512	active transmembrane transporter activity;adenyl nucleotide binding;adenyl ribonucleotide binding;ATP binding;ATPase activity;ATPase activity, coupled;ATPase activity, coupled to movement of substances;ATPase activity, coupled to transmembrane movement of substances;binding;catalytic activity;hydrolase activity;hydrolase activity, acting on acid anhydrides;hydrolase activity, acting on acid anhyd…		Q99758	512	Q99758	PRAVAGKEEEDSDPEKALRNEYFEAEPEDLV	AVAGK(1)EEEDSDPEK(1)ALR	EEDSDPEkALRNEYF
5.99497	3.8331	5.92468	4.85691	5.74206	ABCB1	Multidrug resistance protein 1	1099	active transmembrane transporter activity;adenyl nucleotide binding;adenyl ribonucleotide binding;ATP binding;ATPase activity;ATPase activity, coupled;ATPase activity, coupled to movement of substances;ATPase activity, coupled to transmembrane movement of substances;binding;catalytic activity;drug transmembrane transporter activity;hydrolase activity;hydrolase activity, acting on acid anhydrides;…		P08183	1099	P08183	ERFYDPLAGKVLLDGKEIKRLNVQWLRAHLG	VLLDGK(0.883)EIK(0.117)
7.74603	5.56168	7.65812	6.49916	7.45264	ABCB1	Multidrug resistance protein 1	1102	active transmembrane transporter activity;adenyl nucleotide binding;adenyl ribonucleotide binding;ATP binding;ATPase activity;ATPase activity, coupled;ATPase activity, coupled to movement of substances;ATPase activity, coupled to transmembrane movement of substances;binding;catalytic activity;drug transmembrane transporter activity;hydrolase activity;hydrolase activity, acting on acid anhydrides;…		P08183	1102	P08183	YDPLAGKVLLDGKEIKRLNVQWLRAHLGIVS	VLLDGK(0.082)EIK(0.918)
-0.781878	-1.00635	-1.29099	-0.873492	-1.34561	ABCC4	Multidrug resistance-associated protein 4	407	15-hydroxyprostaglandin dehydrogenase (NAD+) activity;active transmembrane transporter activity;adenyl nucleotide binding;adenyl ribonucleotide binding;ATP binding;ATPase activity;ATPase activity, coupled;ATPase activity, coupled to movement of substances;ATPase activity, coupled to transmembrane movement of substances;binding;catalytic activity;hydrolase activity;hydrolase activity, acting on ac…		O15439	407	O15439	LDEISQRNRQLPSDGKKMVHVQDFTAFWDKA	QLPSDGK(0.887)K(0.113)
-2.48367	-2.03764	-1.34364	-1.88541	-0.716058	ABCF3	ATP-binding cassette sub-family F member 3	294	adenyl nucleotide binding;adenyl ribonucleotide binding;ATP binding;ATPase activity;binding;catalytic activity;hydrolase activity;hydrolase activity, acting on acid anhydrides;hydrolase activity, acting on acid anhydrides, in phosphorus-containing anhydrides;nucleoside-triphosphatase activity;nucleotide binding;purine nucleotide binding;purine ribonucleoside triphosphate binding;purine ribonucleo…		Q9NUQ8	294	Q9NUQ8	RAEGSEAAELAEIYAKLEEIEADKAPARASV	AEGSEAAELAEIYAK(1)LEEIEADKAPAR
-1.48012	-1.28747	-1.60553	-1.7306	-2.12221	ABHD17A	Alpha/beta hydrolase domain-containing protein 17A	92	catalytic activity;hydrolase activity		Q96GS6	92	Q96GS6	QYSQRELDTIEVFPTKSARGNRVSCMYVRCV	ELDTIEVFPTK(1)SAR	TIEVFPTkSARGNRV
0.340467	0.170168	0.345762	0.387254	0.712744	ACBD3	Golgi resident protein GCP60	386	binding;carboxylic acid binding;coenzyme binding;cofactor binding;fatty acid binding;fatty-acyl-CoA binding;lipid binding;monocarboxylic acid binding		Q9H3P7	386	Q9H3P7	APSMWTRPQIKDFKEKIQQDADSVITVGRGE	EK(1)IQQDADSVITVGR	QIKDFKEkIQQDADS
-0.028842	0.34614	0.0412846	0.293612	0.125882	ACLY	ATP-citrate synthase	488	acid-thiol ligase activity;adenyl nucleotide binding;adenyl ribonucleotide binding;ATP binding;ATP citrate synthase activity;binding;catalytic activity;cation binding;CoA-ligase activity;cofactor binding;ion binding;ligase activity;ligase activity, forming carbon-sulfur bonds;metal ion binding;nucleotide binding;purine nucleotide binding;purine ribonucleoside triphosphate binding;purine ribonucle…		P53396	488	P53396	AMPQDSVPSPRSLQGKSTTLFSRHTKAIVWG	SLQGK(1)STTLFSR	sPRSLQGkSTTLFSR
0.961027	0.630378	1.09915	0.868878	1.52857	ACLY	ATP-citrate synthase	148	acid-thiol ligase activity;adenyl nucleotide binding;adenyl ribonucleotide binding;ATP binding;ATP citrate synthase activity;binding;catalytic activity;cation binding;CoA-ligase activity;cofactor binding;ion binding;ligase activity;ligase activity, forming carbon-sulfur bonds;metal ion binding;nucleotide binding;purine nucleotide binding;purine ribonucleoside triphosphate binding;purine ribonucle…		P53396	148	P53396	LFHHEGGVDVGDVDAKAQKLLVGVDEKLNPE	EGDYVLFHHEGGVDVGDVDAK(0.999)AQK(0.001)	DVGDVDAkAQkLLVG
1.05323	0.987879	1.12654	1.19169	0.691425	ACLY	ATP-citrate synthase	468	acid-thiol ligase activity;adenyl nucleotide binding;adenyl ribonucleotide binding;ATP binding;ATP citrate synthase activity;binding;catalytic activity;cation binding;CoA-ligase activity;cofactor binding;ion binding;ligase activity;ligase activity, forming carbon-sulfur bonds;metal ion binding;nucleotide binding;purine nucleotide binding;purine ribonucleoside triphosphate binding;purine ribonucle…		P53396	468	P53396	TASFSESRADEVAPAKKAKPAMPQDSVPSPR	ADEVAPAK(0.884)K(0.116)	ADEVAPAkKAkPAMP
-3.18139	-2.90054	-3.96004	-2.84531	-3.11884	ACLY	ATP-citrate synthase	630	acid-thiol ligase activity;adenyl nucleotide binding;adenyl ribonucleotide binding;ATP binding;ATP citrate synthase activity;binding;catalytic activity;cation binding;CoA-ligase activity;cofactor binding;ion binding;ligase activity;ligase activity, forming carbon-sulfur bonds;metal ion binding;nucleotide binding;purine nucleotide binding;purine ribonucleoside triphosphate binding;purine ribonucle…		P53396	630	P53396	QKGVTIIGPATVGGIKPGCFKIGNTGGMLDN	GVTIIGPATVGGIK(0.936)PGCFK(0.064)
3.18243	3.29686	2.81802	2.64164	1.66039	ACSL4	Long-chain-fatty-acid--CoA ligase 4	661	acid-thiol ligase activity;adenyl nucleotide binding;adenyl ribonucleotide binding;arachidonate-CoA ligase activity;ATP binding;binding;catalytic activity;fatty acid ligase activity;ligase activity;ligase activity, forming carbon-sulfur bonds;long-chain fatty acid-CoA ligase activity;nucleotide binding;purine nucleotide binding;purine ribonucleoside triphosphate binding;purine ribonucleotide bind…		O60488	661	O60488	EAEILKEIREAANAMKLERFEIPIKVRLSPE	EAANAMK(1)LER	REAANAMkLERFEIP
-2.24631	-2.08844	-1.87243	-2.18785	-2.07427	ACSL4	Long-chain-fatty-acid--CoA ligase 4	500	acid-thiol ligase activity;adenyl nucleotide binding;adenyl ribonucleotide binding;arachidonate-CoA ligase activity;ATP binding;binding;catalytic activity;fatty acid ligase activity;ligase activity;ligase activity, forming carbon-sulfur bonds;long-chain fatty acid-CoA ligase activity;nucleotide binding;purine nucleotide binding;purine ribonucleoside triphosphate binding;purine ribonucleotide bind…		O60488	500	O60488	TGRVGAPLICCEIKLKDWQEGGYTINDKPNP	LK(1)DWQEGGYTINDKPNPR	ICCEIkLkDWQEGGY
0.763378	1.00678	0.497238	1.44567	0.379789	ACTG1;ACTB;ACTG2;ACTA1;ACTC1;ACTA2	Actin, cytoplasmic 2;Actin, cytoplasmic 2, N-terminally processed;Actin, cytoplasmic 1;Actin, cytoplasmic 1, N-terminally processed;Actin, gamma-enteric smooth muscle;Actin, alpha skeletal muscle;Actin, alpha cardiac muscle 1;Actin, aortic smooth muscle	326	adenyl nucleotide binding;adenyl ribonucleotide binding;ADP binding;ATP binding;ATPase activity;binding;catalytic activity;cytoskeletal protein binding;hydrolase activity;hydrolase activity, acting on acid anhydrides;hydrolase activity, acting on acid anhydrides, in phosphorus-containing anhydrides;myosin binding;nucleoside-triphosphatase activity;nucleotide binding;protein binding;purine nucleot…	BAF complex;Cofilin-actin-CAP1 complex;Emerin architectural complex;Emerin complex 1;Emerin complex 25;Emerin complex 32;Emerin complex 52;Emerin regulatory complex;Emerin-actin-NMI complex;Emerin-actin-NMI-(alphaII)spectrin complex;LARC complex (LCR-associated remodeling complex);Nop56p-associated pre-rRNA complex;NUMAC complex (nucleosomal methylation activator complex);P2X7 receptor signalling…	P63261;P60709;P63267;P68133;P68032;P62736	326;326;327;328;328;328	P63261	DRMQKEITALAPSTMKIKIIAPPERKYSVWI	EITALAPSTMK(0.969)IK(0.031)	ALAPstMkIkIIAPP
-4.37902	-5.136	-4.0619	NaN	-4.26367	ACTG1;ACTB;ACTG2;ACTA1;ACTC1;ACTA2	Actin, cytoplasmic 2;Actin, cytoplasmic 2, N-terminally processed;Actin, cytoplasmic 1;Actin, cytoplasmic 1, N-terminally processed;Actin, gamma-enteric smooth muscle;Actin, alpha skeletal muscle;Actin, alpha cardiac muscle 1;Actin, aortic smooth muscle	50	adenyl nucleotide binding;adenyl ribonucleotide binding;ADP binding;ATP binding;ATPase activity;binding;catalytic activity;cytoskeletal protein binding;hydrolase activity;hydrolase activity, acting on acid anhydrides;hydrolase activity, acting on acid anhydrides, in phosphorus-containing anhydrides;myosin binding;nucleoside-triphosphatase activity;nucleotide binding;protein binding;purine nucleot…	BAF complex;Cofilin-actin-CAP1 complex;Emerin architectural complex;Emerin complex 1;Emerin complex 25;Emerin complex 32;Emerin complex 52;Emerin regulatory complex;Emerin-actin-NMI complex;Emerin-actin-NMI-(alphaII)spectrin complex;LARC complex (LCR-associated remodeling complex);Nop56p-associated pre-rRNA complex;NUMAC complex (nucleosomal methylation activator complex);P2X7 receptor signalling…	P63261;P60709;P63267;P68133;P68032;P62736	50;50;51;52;52;52	P63261	VGRPRHQGVMVGMGQKDSYVGDEAQSKRGIL	HQGVMVGMGQK(1)DSYVGDEAQSK	VMVGMGQkDsyVGDE
4.23366	3.93722	3.9729	4.06263	4.39942	ACTG1;ACTB;ACTG2;ACTA1;ACTC1;ACTA2	Actin, cytoplasmic 2;Actin, cytoplasmic 2, N-terminally processed;Actin, cytoplasmic 1;Actin, cytoplasmic 1, N-terminally processed;Actin, gamma-enteric smooth muscle;Actin, alpha skeletal muscle;Actin, alpha cardiac muscle 1;Actin, aortic smooth muscle	61	adenyl nucleotide binding;adenyl ribonucleotide binding;ADP binding;ATP binding;ATPase activity;binding;catalytic activity;cytoskeletal protein binding;hydrolase activity;hydrolase activity, acting on acid anhydrides;hydrolase activity, acting on acid anhydrides, in phosphorus-containing anhydrides;myosin binding;nucleoside-triphosphatase activity;nucleotide binding;protein binding;purine nucleot…	BAF complex;Cofilin-actin-CAP1 complex;Emerin architectural complex;Emerin complex 1;Emerin complex 25;Emerin complex 32;Emerin complex 52;Emerin regulatory complex;Emerin-actin-NMI complex;Emerin-actin-NMI-(alphaII)spectrin complex;LARC complex (LCR-associated remodeling complex);Nop56p-associated pre-rRNA complex;NUMAC complex (nucleosomal methylation activator complex);P2X7 receptor signalling…	P63261;P60709;P63267;P68133;P68032;P62736	61;61;62;63;63;63	P63261	GMGQKDSYVGDEAQSKRGILTLKYPIEHGIV	DSYVGDEAQSK(1)R	VGDEAQskRGILTLk;VGDEAQskRGILtLk
2.17817	1.83011	2.07113	2.25127	2.68458	ACTG1;ACTB;ACTG2;ACTA1;ACTC1;ACTA2;ACTBL2	Actin, cytoplasmic 2;Actin, cytoplasmic 2, N-terminally processed;Actin, cytoplasmic 1;Actin, cytoplasmic 1, N-terminally processed;Actin, gamma-enteric smooth muscle;Actin, alpha skeletal muscle;Actin, alpha cardiac muscle 1;Actin, aortic smooth muscle;Beta-actin-like protein 2	328	adenyl nucleotide binding;adenyl ribonucleotide binding;ADP binding;ATP binding;ATPase activity;binding;catalytic activity;cytoskeletal protein binding;hydrolase activity;hydrolase activity, acting on acid anhydrides;hydrolase activity, acting on acid anhydrides, in phosphorus-containing anhydrides;myosin binding;nucleoside-triphosphatase activity;nucleotide binding;protein binding;purine nucleot…	BAF complex;Cofilin-actin-CAP1 complex;Emerin architectural complex;Emerin complex 1;Emerin complex 25;Emerin complex 32;Emerin complex 52;Emerin regulatory complex;Emerin-actin-NMI complex;Emerin-actin-NMI-(alphaII)spectrin complex;LARC complex (LCR-associated remodeling complex);Nop56p-associated pre-rRNA complex;NUMAC complex (nucleosomal methylation activator complex);P2X7 receptor signalling…	P63261;P60709;P63267;P68133;P68032;P62736;Q562R1	328;328;329;330;330;330;329	P63261	MQKEITALAPSTMKIKIIAPPERKYSVWIGG	IK(1)IIAPPER	APstMkIkIIAPPER
3.19469	3.67773	2.66575	2.32348	1.66016	ACTR2	Actin-related protein 2	331	adenyl nucleotide binding;adenyl ribonucleotide binding;ATP binding;binding;nucleotide binding;purine nucleotide binding;purine ribonucleoside triphosphate binding;purine ribonucleotide binding;ribonucleotide binding	Arp2/3 protein complex	P61160	331	P61160	RLERELKQLYLERVLKGDVEKLSKFKIRIED	VLK(1)GDVEK	LYLERVLkGDVEkLS
-2.42147	-2.75481	-2.76199	-3.29951	-3.16341	ACTR2	Actin-related protein 2	46	adenyl nucleotide binding;adenyl ribonucleotide binding;ATP binding;binding;nucleotide binding;purine nucleotide binding;purine ribonucleoside triphosphate binding;purine ribonucleotide binding;ribonucleotide binding	Arp2/3 protein complex	P61160	46	P61160	IFPALVGRPIIRSTTKVGNIEIKDLMVGDEA	STTK(1)VGNIEIK	PIIRSTtkVGNIEIk
-2.64918	-2.21867	-4.01766	-3.06706	-3.84144	ADAM9	Disintegrin and metalloproteinase domain-containing protein 9	741	binding;catalytic activity;cation binding;collagen binding;endopeptidase activity;enzyme binding;extracellular matrix binding;hydrolase activity;integrin binding;ion binding;kinase binding;laminin binding;metal ion binding;metalloendopeptidase activity;metallopeptidase activity;peptidase activity;peptidase activity, acting on L-amino acid peptides;protein binding;protein complex binding;protein d…	ITGA9-ITGB1-ADAM9 complex;ITGAV-ITGB5-ADAM9 complex	Q13443	741	Q13443	SYFRKKRSQTYESDGKNQANPSRQPGSVPRH	SQTYESDGK(1)NQANPSR	QtyEsDGkNQANPSR
-0.0421677	-0.046751	0.0752506	0.175992	0.266799	ADAR	Double-stranded RNA-specific adenosine deaminase	944	adenosine deaminase activity;binding;catalytic activity;cation binding;deaminase activity;DNA binding;double-stranded RNA adenosine deaminase activity;double-stranded RNA binding;hydrolase activity;hydrolase activity, acting on carbon-nitrogen (but not peptide) bonds;hydrolase activity, acting on carbon-nitrogen (but not peptide) bonds, in cyclic amidines;ion binding;metal ion binding;nucleic aci…	ADAR1-CDK2 complex;DHX9-ADAR-vigilin-DNA-PK-Ku antigen complex	P55265	944	P55265	KYNSQTAKDSIFEPAKGGEKLQIKKTVSFHL	DSIFEPAK(0.999)GGEK(0.001)
-1.6635	-1.71414	-1.47055	-1.38655	-0.977746	ADAR	Double-stranded RNA-specific adenosine deaminase	948	adenosine deaminase activity;binding;catalytic activity;cation binding;deaminase activity;DNA binding;double-stranded RNA adenosine deaminase activity;double-stranded RNA binding;hydrolase activity;hydrolase activity, acting on carbon-nitrogen (but not peptide) bonds;hydrolase activity, acting on carbon-nitrogen (but not peptide) bonds, in cyclic amidines;ion binding;metal ion binding;nucleic aci…	ADAR1-CDK2 complex;DHX9-ADAR-vigilin-DNA-PK-Ku antigen complex	P55265	948	P55265	QTAKDSIFEPAKGGEKLQIKKTVSFHLYIST	DSIFEPAK(0.395)GGEK(0.605)
-0.091857	-0.56092	-0.298011	-0.671184	-1.01317	ADRM1	Proteasomal ubiquitin receptor ADRM1	44	binding;endopeptidase activator activity;endopeptidase regulator activity;enzyme activator activity;enzyme regulator activity;peptidase activator activity;peptidase regulator activity;proteasome binding;protein binding;protein complex binding		Q16186	44	Q16186	GKMSLKGTTVTPDKRKGLVYIQQTDDSLIHF	GTTVTPDK(0.5)RK(0.5)
0.509657	0.211491	0.241386	0.0405006	0.353236	ADRM1	Proteasomal ubiquitin receptor ADRM1	386	binding;endopeptidase activator activity;endopeptidase regulator activity;enzyme activator activity;enzyme regulator activity;peptidase activator activity;peptidase regulator activity;proteasome binding;protein binding;protein complex binding		Q16186	386	Q16186	KGDVEAFAKAMQNNAKPEQKEGDTKDKKDEE	AMQNNAK(0.982)PEQK(0.018)	kAMQNNAkPEQkEGD
-2.91378	-2.85407	-2.62252	-2.47798	-1.72564	ADRM1	Proteasomal ubiquitin receptor ADRM1	397	binding;endopeptidase activator activity;endopeptidase regulator activity;enzyme activator activity;enzyme regulator activity;peptidase activator activity;peptidase regulator activity;proteasome binding;protein binding;protein complex binding		Q16186	397	Q16186	QNNAKPEQKEGDTKDKKDEEEDMSLD_____	DK(0.5)K(0.5)DEEEDMSLD	kEGDTkDkkDEEEDM
-2.91378	-2.85407	-2.62252	-2.47798	-1.72564	ADRM1	Proteasomal ubiquitin receptor ADRM1	398	binding;endopeptidase activator activity;endopeptidase regulator activity;enzyme activator activity;enzyme regulator activity;peptidase activator activity;peptidase regulator activity;proteasome binding;protein binding;protein complex binding		Q16186	398	Q16186	NNAKPEQKEGDTKDKKDEEEDMSLD______	DK(0.5)K(0.5)DEEEDMSLD	EGDTkDkkDEEEDMs
2.21428	2.21265	1.80169	1.59119	2.14398	ADRM1	Proteasomal ubiquitin receptor ADRM1	21	binding;endopeptidase activator activity;endopeptidase regulator activity;enzyme activator activity;enzyme regulator activity;peptidase activator activity;peptidase regulator activity;proteasome binding;protein binding;protein complex binding		Q16186	21	Q16186	ALFPSLVPGSRGASNKYLVEFRAGKMSLKGT	GASNK(1)YLVEFR	GSRGASNkyLVEFRA
2.73508	2.79575	2.3645	2.9162	2.36081	ADRM1	Proteasomal ubiquitin receptor ADRM1	42	binding;endopeptidase activator activity;endopeptidase regulator activity;enzyme activator activity;enzyme regulator activity;peptidase activator activity;peptidase regulator activity;proteasome binding;protein binding;protein complex binding		Q16186	42	Q16186	RAGKMSLKGTTVTPDKRKGLVYIQQTDDSLI	GTTVTPDK(1)R	GTTVtPDkRKGLVYI
5.47108	6.2287	5.06724	5.73808	5.02505	ADRM1	Proteasomal ubiquitin receptor ADRM1	34	binding;endopeptidase activator activity;endopeptidase regulator activity;enzyme activator activity;enzyme regulator activity;peptidase activator activity;peptidase regulator activity;proteasome binding;protein binding;protein complex binding		Q16186	34	Q16186	SNKYLVEFRAGKMSLKGTTVTPDKRKGLVYI	MSLK(1)GTTVTPDKR	RAGKMsLkGTTVtPD
1.06018	1.00073	0.750185	0.728129	1.05781	ADSS	Adenylosuccinate synthetase isozyme 2	157	adenylosuccinate synthase activity;anion binding;binding;catalytic activity;cation binding;GTP binding;guanyl nucleotide binding;guanyl ribonucleotide binding;ion binding;ligase activity;ligase activity, forming carbon-nitrogen bonds;magnesium ion binding;metal ion binding;nucleotide binding;phosphate ion binding;purine nucleotide binding;purine ribonucleoside triphosphate binding;purine ribonucl…		P30520	157	P30520	AADGIQEQQRQEQAGKNLGTTKKGIGPVYSS	QEQAGK(1)NLGTTK
-1.3037	-0.872189	-1.20983	-0.724872	-1.1793	AHCY	Adenosylhomocysteinase	186	adenosylhomocysteinase activity;catalytic activity;hydrolase activity;hydrolase activity, acting on ether bonds;trialkylsulfonium hydrolase activity		P23526	186	P23526	GILKVPAINVNDSVTKSKFDNLYGCRESLID	VPAINVNDSVTK(0.96)SK(0.04)	NVNDSVTkSkFDNLy
2.22799	2.08195	1.79136	2.09138	1.92221	AHCY	Adenosylhomocysteinase	188	adenosylhomocysteinase activity;catalytic activity;hydrolase activity;hydrolase activity, acting on ether bonds;trialkylsulfonium hydrolase activity		P23526	188	P23526	LKVPAINVNDSVTKSKFDNLYGCRESLIDGI	SK(1)FDNLYGCR	NDSVTkSkFDNLyGC
-1.78069	-0.669505	-0.785194	-0.0484743	0.41296	AHNAK	Neuroblast differentiation-associated protein AHNAK	4838		DNA ligase IV-XRCC4-AHNK complex	Q09666	4838	Q09666	VNIEGPDAKLKGPKFKMPEINIKAPKISIPD	FK(1)MPEINIK(1)
-1.78069	-0.669505	-0.785194	-0.0484743	0.41296	AHNAK	Neuroblast differentiation-associated protein AHNAK	4845		DNA ligase IV-XRCC4-AHNK complex	Q09666	4845	Q09666	AKLKGPKFKMPEINIKAPKISIPDVDLDLKG	FK(1)MPEINIK(1)
-3.66173	-2.38422	-2.92648	-3.11506	-2.38148	AKR1B1	Aldose reductase	263	alcohol dehydrogenase (NADP+) activity;alditol:NADP+ 1-oxidoreductase activity;aldo-keto reductase (NADP) activity;catalytic activity;electron carrier activity;glyceraldehyde oxidoreductase activity;oxidoreductase activity;oxidoreductase activity, acting on CH-OH group of donors;oxidoreductase activity, acting on the aldehyde or oxo group of donors;oxidoreductase activity, acting on the CH-OH gro…		P15121	263	P15121	VLIRFPMQRNLVVIPKSVTPERIAENFKVFD	NLVVIPK(1)SVTPER	RNLVVIPkSVTPERI
-1.29191	-1.45478	-1.49581	-1.28793	-0.323298	AKT2	RAC-beta serine/threonine-protein kinase	181	adenyl nucleotide binding;adenyl ribonucleotide binding;ATP binding;binding;catalytic activity;kinase activity;lipid binding;nucleotide binding;phospholipid binding;phosphotransferase activity, alcohol group as acceptor;protein kinase activity;protein serine/threonine kinase activity;purine nucleotide binding;purine ribonucleoside triphosphate binding;purine ribonucleotide binding;ribonucleotide …	POSH-AKT2 complex;TCL1(trimer)-AKT2 complex	P31751	181	P31751	VILVREKATGRYYAMKILRKEVIIAKDEVAH	YYAMK(1)ILRK(1)
-1.29191	-1.45478	-1.49581	-1.28793	-0.323298	AKT2	RAC-beta serine/threonine-protein kinase	185	adenyl nucleotide binding;adenyl ribonucleotide binding;ATP binding;binding;catalytic activity;kinase activity;lipid binding;nucleotide binding;phospholipid binding;phosphotransferase activity, alcohol group as acceptor;protein kinase activity;protein serine/threonine kinase activity;purine nucleotide binding;purine ribonucleoside triphosphate binding;purine ribonucleotide binding;ribonucleotide …	POSH-AKT2 complex;TCL1(trimer)-AKT2 complex	P31751	185	P31751	REKATGRYYAMKILRKEVIIAKDEVAHTVTE	YYAMK(1)ILRK(1)
-0.614778	-1.06658	-0.797687	-0.433391	-0.548692	ALDOA	Fructose-bisphosphate aldolase A	101	actin binding;aldehyde-lyase activity;binding;carbohydrate binding;carbon-carbon lyase activity;catalytic activity;cytoskeletal protein binding;fructose binding;fructose-bisphosphate aldolase activity;identical protein binding;lyase activity;monosaccharide binding;protein binding;sugar binding;tubulin binding		P04075	101	P04075	QKADDGRPFPQVIKSKGGVVGIKVDKGVVPL	SK(1)GGVVGIK	FPQVIkskGGVVGIk
0.449999	0.377478	0.551682	0.68614	0.851565	ALDOA	Fructose-bisphosphate aldolase A	108	actin binding;aldehyde-lyase activity;binding;carbohydrate binding;carbon-carbon lyase activity;catalytic activity;cytoskeletal protein binding;fructose binding;fructose-bisphosphate aldolase activity;identical protein binding;lyase activity;monosaccharide binding;protein binding;sugar binding;tubulin binding		P04075	108	P04075	PFPQVIKSKGGVVGIKVDKGVVPLAGTNGET	GGVVGIK(0.997)VDK(0.003)	kGGVVGIkVDkGVVP
1.77699	1.29048	1.87861	1.93271	1.56327	ALDOA	Fructose-bisphosphate aldolase A	330	actin binding;aldehyde-lyase activity;binding;carbohydrate binding;carbon-carbon lyase activity;catalytic activity;cytoskeletal protein binding;fructose binding;fructose-bisphosphate aldolase activity;identical protein binding;lyase activity;monosaccharide binding;protein binding;sugar binding;tubulin binding		P04075	330	P04075	GGKKENLKAAQEEYVKRALANSLACQGKYTP	AAQEEYVK(1)R	AAQEEYVkRALANsL
2.38957	2.18269	2.12343	2.32071	2.2848	ALDOA	Fructose-bisphosphate aldolase A	42	actin binding;aldehyde-lyase activity;binding;carbohydrate binding;carbon-carbon lyase activity;catalytic activity;cytoskeletal protein binding;fructose binding;fructose-bisphosphate aldolase activity;identical protein binding;lyase activity;monosaccharide binding;protein binding;sugar binding;tubulin binding		P04075	42	P04075	GKGILAADESTGSIAKRLQSIGTENTEENRR	GILAADESTGSIAK(1)R	EstGsIAkRLQsIGt
4.36894	4.1666	4.15818	4.45613	3.80982	ALDOA	Fructose-bisphosphate aldolase A	322	actin binding;aldehyde-lyase activity;binding;carbohydrate binding;carbon-carbon lyase activity;catalytic activity;cytoskeletal protein binding;fructose binding;fructose-bisphosphate aldolase activity;identical protein binding;lyase activity;monosaccharide binding;protein binding;sugar binding;tubulin binding		P04075	322	P04075	QASALKAWGGKKENLKAAQEEYVKRALANSL	ENLK(1)AAQEEYVKR	GGKkENLkAAQEEYV
-0.0400219	0.78978	0.992156	0.854901	-0.0549364	ALYREF	THO complex subunit 4	235	binding;nucleic acid binding;nucleotide binding;RNA binding	C complex spliceosome;Exon junction complex;Spliceosome;Splicing-associated factors complex;TREX complex	Q86V81	235	Q86V81	RGGARGRGRGAGRNSKQQLSAEELDAQLDAY	NSK(1)QQLSAEELDAQLDAYNAR	RGAGRNSkQQLsAEE
-3.68602	-2.68061	-2.71739	-1.79596	-2.63867	ALYREF	THO complex subunit 4	86	binding;nucleic acid binding;nucleotide binding;RNA binding	C complex spliceosome;Exon junction complex;Spliceosome;Splicing-associated factors complex;TREX complex	Q86V81	86	Q86V81	RNRPAPYSRPKQLPDKWQHDLFDSGFGGGAG	QLPDK(1)WQHDLFDSGFGGGAGVETGGK	RPkQLPDkWQHDLFd
-0.248513	-0.100877	-0.126291	-0.499416	-0.235859	AMBRA1	Activating molecule in BECN1-regulated autophagy protein 1	175			Q9C0C7	175	Q9C0C7	IHFWDWSRREPFAVVKTASEMERVRLVRFDP	REPFAVVK(1)TASEMER	REPFAVVkTASEMER
-1.04349	-1.13355	-1.71209	-1.80845	-2.40027	ANAPC5	Anaphase-promoting complex subunit 5	289	acid-amino acid ligase activity;catalytic activity;ligase activity;ligase activity, forming carbon-nitrogen bonds;small conjugating protein ligase activity;ubiquitin-protein ligase activity	Anaphase-promoting complex	Q9UJX4	289	Q9UJX4	LLHYFDRLILTGAESKSNGEEGYGRSLRYAA	LILTGAESK(1)SNGEEGYGR	ILTGAESkSNGEEGY
-0.719025	-1.04759	-1.00827	-1.97452	-1.60073	ANAPC7	Anaphase-promoting complex subunit 7	288		Anaphase-promoting complex;Cell division cycle complex (CDC27, CDC16, ANAPC7)	Q9UJX3	288	Q9UJX3	LLGSLADLYFRAGDNKNSVLKFEQAQMLDPY	AGDNK(1)NSVLK
0.279038	0.0960865	0.271833	-0.235998	-0.0241156	ANKRD13A	Ankyrin repeat domain-containing protein 13A	27			Q8IZ07	27	Q8IZ07	PLHLLVWKNDYRQLEKELQGQNVEAVDPRGR	QLEK(1)ELQGQNVEAVDPR	NDYRQLEkELQGQNV
3.28555	2.61615	2.63122	2.237	2.44866	ANKRD13A	Ankyrin repeat domain-containing protein 13A	257			Q8IZ07	257	Q8IZ07	AFERTKSGFWGWRTDKAEVVNGYEAKVYTVN	TDK(1)AEVVNGYEAK	FWGWRTDkAEVVNGY
-1.65943	-2.07742	-1.87557	-2.36922	-1.74025	ANKRD46	Ankyrin repeat domain-containing protein 46	137			Q86W74	137	Q86W74	KDVIRLLESLEEQEVKGFNRGTHSKLETMQT	LLESLEEQEVK(1)GFNR	SLEEQEVkGFNRGTH
NaN	NaN	NaN	NaN	NaN	ANP32B	Acidic leucine-rich nuclear phosphoprotein 32 family member B	101			Q92688	101	Q92688	KLPNLTHLNLSGNKLKDISTLEPLKKLECLK	LK(1)DISTLEPLK	NLSGNkLkDISTLEP
-2.22605	-2.05488	-1.76813	-0.967477	-0.422108	ANXA2	Annexin A2	49	binding;calcium ion binding;calcium-dependent phospholipid binding;cation binding;enzyme inhibitor activity;enzyme regulator activity;ion binding;lipase inhibitor activity;lipid binding;metal ion binding;phosphatidylinositol binding;phosphatidylinositol-4,5-bisphosphate binding;phospholipase inhibitor activity;phospholipid binding		P07355	49	P07355	DAERDALNIETAIKTKGVDEVTIVNILTNRS	TK(1)GVDEVTIVNILTNR	IETAIkTkGVDEVTI
-0.926869	-0.160509	-0.510899	0.102821	-0.8856	ANXA5	Annexin A5	101	binding;calcium ion binding;calcium-dependent phospholipid binding;cation binding;cell surface binding;enzyme inhibitor activity;enzyme regulator activity;eukaryotic cell surface binding;ion binding;lipase inhibitor activity;lipid binding;metal ion binding;phospholipase inhibitor activity;phospholipid binding		P08758	101	P08758	KPSRLYDAYELKHALKGAGTNEKVLTEIIAS	HALK(1)GAGTNEK	yELkHALkGAGTNEk
-1.87429	-1.63219	-1.15241	-0.857767	-0.741056	ANXA6	Annexin A6	102	binding;calcium ion binding;calcium-dependent phospholipid binding;cation binding;ion binding;lipid binding;metal ion binding;phospholipid binding	LRP-1-Alpha-2-M-annexin VI complex	P08133	102	P08133	VGLMRPPAYCDAKEIKDAISGIGTDEKCLIE	EIK(1)DAISGIGTDEK	yCDAKEIkDAISGIG
-1.22628	-1.36831	-0.920545	-0.654812	-0.9011	ANXA7;ANXA11	Annexin A7;Annexin A11	237	binding;calcium ion binding;calcium-dependent phospholipid binding;cation binding;ion binding;lipid binding;metal ion binding;phosphatidylethanolamine binding;phospholipid binding		P20073;P50995	237;252	P20073	KIKAAFKTSYGKDLIKDLKSELSGNMEELIL	DLIK(1)DLK	SYGkDLIkDLKSELS;AYGkDLIkDLkSELS
3.18326	3.15306	2.79682	2.96346	3.28934	AP1M1	AP-1 complex subunit mu-1	326		AP1 adaptor complex;Gamma-BAR-AP1 complex	Q9BXS5	326	Q9BXS5	EIHIPVPNDADSPKFKTTVGSVKWVPENSEI	FK(1)TTVGSVK	DADsPKFkTTVGSVK
-0.478393	-0.68573	-0.833028	-0.637737	-0.90284	AP2B1;AP1B1	AP-2 complex subunit beta;AP-1 complex subunit beta-1	12	protein transporter activity;substrate-specific transporter activity;transporter activity	AP1 adaptor complex;AP2 adaptor complex;Gamma-BAR-AP1 complex	P63010;Q10567	12;12	P63010	____MTDSKYFTTNKKGEIFELKAELNNEKK	K(1)GEIFELK
1.06244	0.997056	0.655024	0.355565	0.281769	AP2M1	AP-2 complex subunit mu	224	binding;lipid binding;transporter activity		Q96CW1	224	Q96CW1	MPECKFGMNDKIVIEKQGKGTADETSKSGKQ	IVIEK(1)QGK	NDKIVIEkQGkGTAD
2.34336	2.51224	1.80965	1.78402	0.794248	AP2M1	AP-2 complex subunit mu	227	binding;lipid binding;transporter activity		Q96CW1	227	Q96CW1	CKFGMNDKIVIEKQGKGTADETSKSGKQSIA	QGK(1)GTADETSK	IVIEkQGkGTADETS
-0.978572	-0.946189	-1.21338	-1.43152	-1.26006	AP2M1	AP-2 complex subunit mu	238	binding;lipid binding;transporter activity		Q96CW1	238	Q96CW1	EKQGKGTADETSKSGKQSIAIDDCTFHQCVR	SGK(1)QSIAIDDCTFHQCVR	DETSkSGkQSIAIDD
3.46757	3.15329	2.96894	2.68482	2.70106	AP2M1	AP-2 complex subunit mu	235	binding;lipid binding;transporter activity		Q96CW1	235	Q96CW1	IVIEKQGKGTADETSKSGKQSIAIDDCTFHQ	GTADETSK(1)SGK	GTADETSkSGkQSIA
0.774239	0.366072	0.540413	0.457684	0.712471	AP2S1	AP-2 complex subunit sigma	45	protein transporter activity;substrate-specific transporter activity;transporter activity		P53680	45	P53680	KLIEEVHAVVTVRDAKHTNFVEFRNFKIIYR	DAK(1)HTNFVEFR	VVTVRDAkHTNFVEF
1.69589	1.28051	1.41464	1.0151	1.28478	AP2S1	AP-2 complex subunit sigma	130	protein transporter activity;substrate-specific transporter activity;transporter activity		P53680	130	P53680	DEMFLAGEIRETSQTKVLKQLLMLQSLE___	ETSQTK(1)VLK	IRETsQtkVLkQLLM
0.484694	0.227347	0.0669594	-0.314264	-0.316508	APRT	Adenine phosphoribosyltransferase	34	adenine binding;adenine phosphoribosyltransferase activity;adenyl nucleotide binding;adenyl ribonucleotide binding;AMP binding;binding;catalytic activity;nucleobase binding;nucleotide binding;purine base binding;purine nucleotide binding;purine ribonucleotide binding;ribonucleotide binding;transferase activity;transferase activity, transferring glycosyl groups;transferase activity, transferring p…		P07741	34	P07741	FPTPGVVFRDISPVLKDPASFRAAIGLLARH	DISPVLK(1)DPASFR	RDIsPVLkDPAsFRA
-2.88456	-2.15467	-1.8683	-1.67404	-0.83668	ARF1;ARF3	ADP-ribosylation factor 1;ADP-ribosylation factor 3	142	binding;catalytic activity;GTP binding;GTPase activity;guanyl nucleotide binding;guanyl ribonucleotide binding;hydrolase activity;hydrolase activity, acting on acid anhydrides;hydrolase activity, acting on acid anhydrides, in phosphorus-containing anhydrides;molecular transducer activity;nucleoside-triphosphatase activity;nucleotide binding;purine nucleotide binding;purine ribonucleoside triphosp…		P84077;P61204;H0YGG7	142;142;17	P84077	KQDLPNAMNAAEITDKLGLHSLRHRNWYIQA	QDLPNAMNAAEITDK(1)LGLHSLR	NAAEITDkLGLHsLR
-1.80377	-2.12957	-1.74442	-1.50958	-0.845287	ARHGDIA	Rho GDP-dissociation inhibitor 1	141	enzyme activator activity;enzyme regulator activity;GDP-dissociation inhibitor activity;GTPase activator activity;GTPase regulator activity;nucleoside-triphosphatase regulator activity;Rho GDP-dissociation inhibitor activity;small GTPase regulator activity		P52565	141	P52565	MKYIQHTYRKGVKIDKTDYMVGSYGPRAEEY	IDK(1)TDYMVGSYGPR	RKGVKIDkTDyMVGS
4.16063	4.3742	3.92419	4.19492	3.29463	ARHGEF17	Rho guanine nucleotide exchange factor 17	1197	enzyme regulator activity;GTPase regulator activity;guanyl-nucleotide exchange factor activity;nucleoside-triphosphatase regulator activity;Ras guanyl-nucleotide exchange factor activity;Rho guanyl-nucleotide exchange factor activity;small GTPase regulator activity		Q96PE2	1197	Q96PE2	RPAFLKFLEQSMRENKEKQALSDLMIKPVQR	FLEQSMRENK(1)
0.0126572	-0.720575	-0.0813951	-0.898468	0.422581	ARIH1	E3 ubiquitin-protein ligase ARIH1	253	acid-amino acid ligase activity;binding;catalytic activity;cation binding;ion binding;ligase activity;ligase activity, forming carbon-nitrogen bonds;metal ion binding;small conjugating protein ligase activity;transition metal ion binding;ubiquitin-protein ligase activity;zinc ion binding		Q9Y4X5	253	Q9Y4X5	ILVDDNTVMRLITDSKVKLKYQHLITNSFVE	LITDSK(1)VK	MRLITDSkVKLKYQH
1.10337	-0.169551	0.758243	0.292815	0.977342	ARIH1	E3 ubiquitin-protein ligase ARIH1	522	acid-amino acid ligase activity;binding;catalytic activity;cation binding;ion binding;ligase activity;ligase activity, forming carbon-nitrogen bonds;metal ion binding;small conjugating protein ligase activity;transition metal ion binding;ubiquitin-protein ligase activity;zinc ion binding		Q9Y4X5	522	Q9Y4X5	GYLERDISQDSLQDIKQKVQDKYRYCESRRR	DISQDSLQDIK(0.997)QK(0.003)	QDSLQDIkQKVQDKY
1.607	2.96847	1.18031	2.57762	0.62672	ARIH1	E3 ubiquitin-protein ligase ARIH1	316	acid-amino acid ligase activity;binding;catalytic activity;cation binding;ion binding;ligase activity;ligase activity, forming carbon-nitrogen bonds;metal ion binding;small conjugating protein ligase activity;transition metal ion binding;ubiquitin-protein ligase activity;zinc ion binding		Q9Y4X5	316	Q9Y4X5	RQFCFNCGENWHDPVKCKWLKKWIKKCDDDS	QFCFNCGENWHDPVK(0.979)CK(0.021)	ENWHDPVkCkWLKKW
1.19175	0.80571	1.07896	1.28271	1.64832	ARIH1	E3 ubiquitin-protein ligase ARIH1	398	acid-amino acid ligase activity;binding;catalytic activity;cation binding;ion binding;ligase activity;ligase activity, forming carbon-nitrogen bonds;metal ion binding;small conjugating protein ligase activity;transition metal ion binding;ubiquitin-protein ligase activity;zinc ion binding		Q9Y4X5	398	Q9Y4X5	GSAWYNCNRYNEDDAKAARDAQERSRAALQR	YNEDDAK(1)AAR	RYNEDDAkAARDAQE
-0.934907	-1.7064	-1.30926	-1.10265	-1.17399	ARIH1	E3 ubiquitin-protein ligase ARIH1	168	acid-amino acid ligase activity;binding;catalytic activity;cation binding;ion binding;ligase activity;ligase activity, forming carbon-nitrogen bonds;metal ion binding;small conjugating protein ligase activity;transition metal ion binding;ubiquitin-protein ligase activity;zinc ion binding		Q9Y4X5	168	Q9Y4X5	NLEKLFAECHVINPSKKSRTRQMNTRSSAQD	LFAECHVINPSK(0.86)K(0.14)
-2.54396	-2.69841	-3.27998	-2.59427	-2.60862	ARIH1	E3 ubiquitin-protein ligase ARIH1	293	acid-amino acid ligase activity;binding;catalytic activity;cation binding;ion binding;ligase activity;ligase activity, forming carbon-nitrogen bonds;metal ion binding;small conjugating protein ligase activity;transition metal ion binding;ubiquitin-protein ligase activity;zinc ion binding		Q9Y4X5	293	Q9Y4X5	APDCHHVVKVQYPDAKPVRCKCGRQFCFNCG	VQYPDAK(1)PVR	kVQYPDAkPVRCKCG
-0.76836	-1.61474	-0.0290222	0.413164	0.90552	ARL15	ADP-ribosylation factor-like protein 15	157	binding;GTP binding;guanyl nucleotide binding;guanyl ribonucleotide binding;nucleotide binding;purine nucleotide binding;purine ribonucleoside triphosphate binding;purine ribonucleotide binding;ribonucleotide binding		Q9NXU5	157	Q9NXU5	NHQDKPAARSVQEIKKYFELEPLARGKRWIL	K(1)YFELEPLAR	RSVQEIKkYFELEPL
0.264224	0.694933	0.623383	0.291253	0.0436268	ARL6IP1	ADP-ribosylation factor-like protein 6-interacting protein 1	96	structural constituent of ribosome;structural molecule activity		H3BN98;Q15041	96;96	H3BN98	DYLVPILAPRIFGSNKWTTEQQQRFHEICSN	IFGSNK(1)WTTEQQQR	PRIFGSNkWTTEQQQ
-0.164251	-0.47798	-0.115984	-0.288828	0.131198	ARL8A	ADP-ribosylation factor-like protein 8A	141	alpha-tubulin binding;beta-tubulin binding;binding;catalytic activity;cytoskeletal protein binding;GTP binding;GTPase activity;guanyl nucleotide binding;guanyl ribonucleotide binding;hydrolase activity;hydrolase activity, acting on acid anhydrides;hydrolase activity, acting on acid anhydrides, in phosphorus-containing anhydrides;nucleoside-triphosphatase activity;nucleotide binding;protein bindin…		Q96BM9	141	Q96BM9	LVLGNKRDLPGALDEKELIEKMNLSAIQDRE	DLPGALDEK(1)ELIEK	LPGALDEkELIEKMN
2.604	2.43415	2.62737	2.39007	2.89602	ARL8B	ADP-ribosylation factor-like protein 8B	141	alpha-tubulin binding;beta-tubulin binding;binding;catalytic activity;cytoskeletal protein binding;GDP binding;GTP binding;GTPase activity;guanyl nucleotide binding;guanyl ribonucleotide binding;hydrolase activity;hydrolase activity, acting on acid anhydrides;hydrolase activity, acting on acid anhydrides, in phosphorus-containing anhydrides;nucleoside-triphosphatase activity;nucleotide binding;pr…		Q9NVJ2	141	Q9NVJ2	LVLGNKRDLPNALDEKQLIEKMNLSAIQDRE	DLPNALDEK(1)QLIEK	LPNALDEkQLIEkMN
1.56166	1.49667	0.830504	1.08491	0.510795	ARPC3	Actin-related protein 2/3 complex subunit 3	29	structural constituent of cytoskeleton;structural molecule activity	Arp2/3 protein complex	O15145	29	O15145	KLIGNMALLPIRSQFKGPAPRETKDTDIVDE	SQFK(1)GPAPR	LPIRSQFkGPAPRET
0.509252	2.63685	1.79322	1.76774	1.08606	ASCC1	Activating signal cointegrator 1 complex subunit 1	331	binding;catalytic activity;nucleic acid binding;RNA binding	hASC-1 complex	Q8N9N2	331	Q8N9N2	DPNAEGRYNLYTAEGKYIFKERESFDGRNIL	YNLYTAEGK(0.997)YIFK(0.003)	NLytAEGkYIFKERE
0.363587	1.1601	0.426326	-0.21015	-0.370339	ASCC3	Activating signal cointegrator 1 complex subunit 3	1671	3'-5' DNA helicase activity;adenyl nucleotide binding;adenyl ribonucleotide binding;ATP binding;ATPase activity;ATPase activity, coupled;ATP-dependent 3'-5' DNA helicase activity;ATP-dependent DNA helicase activity;ATP-dependent helicase activity;binding;catalytic activity;DNA helicase activity;DNA-dependent ATPase activity;helicase activity;hydrolase activity;hydrolase activity, acting on acid a…	hASC-1 complex	Q8N3C0	1671	Q8N3C0	PAHLVIIKGTEYYDGKTRRYVDFPITDVLQM	GTEYYDGK(1)TR	GTEYYDGkTRRYVDF
0.156832	1.90501	0.845933	0.790274	0.246814	ASCC3	Activating signal cointegrator 1 complex subunit 3	197	3'-5' DNA helicase activity;adenyl nucleotide binding;adenyl ribonucleotide binding;ATP binding;ATPase activity;ATPase activity, coupled;ATP-dependent 3'-5' DNA helicase activity;ATP-dependent DNA helicase activity;ATP-dependent helicase activity;binding;catalytic activity;DNA helicase activity;DNA-dependent ATPase activity;helicase activity;hydrolase activity;hydrolase activity, acting on acid a…	hASC-1 complex	Q8N3C0	197	Q8N3C0	LPINGETQKTISLDYKKFLNEHLQEACTPEL	TISLDYK(0.988)K(0.012)	kTISLDYkKFLNEHL
-1.99445	0.469544	-0.731711	-0.494705	-1.57331	ASCC3	Activating signal cointegrator 1 complex subunit 3	213	3'-5' DNA helicase activity;adenyl nucleotide binding;adenyl ribonucleotide binding;ATP binding;ATPase activity;ATPase activity, coupled;ATP-dependent 3'-5' DNA helicase activity;ATP-dependent DNA helicase activity;ATP-dependent helicase activity;binding;catalytic activity;DNA helicase activity;DNA-dependent ATPase activity;helicase activity;hydrolase activity;hydrolase activity, acting on acid a…	hASC-1 complex	Q8N3C0	213	Q8N3C0	KFLNEHLQEACTPELKPVEKTNGSFLWCEVE	FLNEHLQEACTPELK(0.991)PVEK(0.009)	EACtPELkPVEKTNG
-0.144546	3.85103	2.71504	2.26403	1.3869	ASCC3	Activating signal cointegrator 1 complex subunit 3	2202	3'-5' DNA helicase activity;adenyl nucleotide binding;adenyl ribonucleotide binding;ATP binding;ATPase activity;ATPase activity, coupled;ATP-dependent 3'-5' DNA helicase activity;ATP-dependent DNA helicase activity;ATP-dependent helicase activity;binding;catalytic activity;DNA helicase activity;DNA-dependent ATPase activity;helicase activity;hydrolase activity;hydrolase activity, acting on acid a…	hASC-1 complex	Q8N3C0	2202	Q8N3C0	QVNTKVSDSLTDLALK_______________	VSDSLTDLALK(1)
0.691339	1.23893	0.747401	1.13391	0.288158	ASCC3	Activating signal cointegrator 1 complex subunit 3	2097	3'-5' DNA helicase activity;adenyl nucleotide binding;adenyl ribonucleotide binding;ATP binding;ATPase activity;ATPase activity, coupled;ATP-dependent 3'-5' DNA helicase activity;ATP-dependent DNA helicase activity;ATP-dependent helicase activity;binding;catalytic activity;DNA helicase activity;DNA-dependent ATPase activity;helicase activity;hydrolase activity;hydrolase activity, acting on acid a…	hASC-1 complex	Q8N3C0	2097	Q8N3C0	LQVSLQRVHFGFHKGKPESCAVTPRFPKSKD	GK(1)PESCAVTPR
1.54036	2.94607	2.38202	2.0843	2.04536	ASCC3	Activating signal cointegrator 1 complex subunit 3	311	3'-5' DNA helicase activity;adenyl nucleotide binding;adenyl ribonucleotide binding;ATP binding;ATPase activity;ATPase activity, coupled;ATP-dependent 3'-5' DNA helicase activity;ATP-dependent DNA helicase activity;ATP-dependent helicase activity;binding;catalytic activity;DNA helicase activity;DNA-dependent ATPase activity;helicase activity;hydrolase activity;hydrolase activity, acting on acid a…	hASC-1 complex	Q8N3C0	311	Q8N3C0	NSSNDHRFQALQDNCKKILGENAKPNYGCQV	FQALQDNCK(0.991)K(0.009)	QALQDNCkkILGENA
NaN	NaN	NaN	NaN	NaN	ASF1A	Histone chaperone ASF1A	129	binding;chromatin binding;histone binding;protein binding	ASF1-histone containing complex;ASF1-interacting protein complex;Histone H3.1 complex;Histone H3.3 complex	Q9Y294	129	Q9Y294	NNEYTETELRENPPVKPDFSKLQRNILASNP	ENPPVK(0.997)PDFSK(0.003)
2.67124	2.23405	2.54878	2.22721	2.40312	ASXL1	Putative Polycomb group protein ASXL1	351	binding;cation binding;DNA binding;hormone receptor binding;ion binding;metal ion binding;nuclear hormone receptor binding;nucleic acid binding;peroxisome proliferator activated receptor binding;protein binding;protein binding transcription factor activity;receptor binding;retinoic acid receptor binding;transcription coactivator activity;transcription cofactor activity;transcription corepressor a…		Q8IXJ9	351	Q8IXJ9	RIRQEMEKEKKVEQWKEKFFEDYYGQKLGLT	VEQWK(1)EK	EKKVEQWkEKFFEDY
-1.19587	-1.23341	-1.27226	-1.00399	-0.796785	ATIC	Bifunctional purine biosynthesis protein PURH;Phosphoribosylaminoimidazolecarboxamide formyltransferase;IMP cyclohydrolase	406	catalytic activity;cyclohydrolase activity;hydrolase activity;hydrolase activity, acting on carbon-nitrogen (but not peptide) bonds;hydrolase activity, acting on carbon-nitrogen (but not peptide) bonds, in cyclic amidines;hydroxymethyl-, formyl- and related transferase activity;IMP cyclohydrolase activity;phosphoribosylaminoimidazolecarboxamide formyltransferase activity;transferase activity;tran…		P31939	406	P31939	NNGVVDKSLFSNVVTKNKDLPESALRDLIVA	SLFSNVVTK(0.865)NK(0.135)	LFSNVVTkNKDLPES
-2.52811	-1.89229	-2.54382	-2.51685	-2.59953	ATP1A1	Sodium/potassium-transporting ATPase subunit alpha-1	444	active transmembrane transporter activity;adenyl nucleotide binding;adenyl ribonucleotide binding;ATP binding;ATPase activity;ATPase activity, coupled;ATPase activity, coupled to movement of substances;ATPase activity, coupled to transmembrane movement of ions;ATPase activity, coupled to transmembrane movement of ions, phosphorylative mechanism;ATPase activity, coupled to transmembrane movement o…		P05023	444	P05023	NRAVFQANQENLPILKRAVAGDASESALLKC	AVFQANQENLPILK(1)R	QENLPILkRAVAGDA
-2.08459	-2.72912	-2.46602	-2.20125	-2.23247	ATP1A1	Sodium/potassium-transporting ATPase subunit alpha-1	21	active transmembrane transporter activity;adenyl nucleotide binding;adenyl ribonucleotide binding;ATP binding;ATPase activity;ATPase activity, coupled;ATPase activity, coupled to movement of substances;ATPase activity, coupled to transmembrane movement of ions;ATPase activity, coupled to transmembrane movement of ions, phosphorylative mechanism;ATPase activity, coupled to transmembrane movement o…		P05023	21	P05023	GRDKYEPAAVSEQGDKKGKKGKKDRDMDELK	DKYEPAAVSEQGDK(0.823)K(0.177)	AVsEQGDkKGKKGKK
2.58918	2.71347	2.12602	2.73576	2.58429	ATP1A1;ATP1A3;ATP1A2	Sodium/potassium-transporting ATPase subunit alpha-1;Sodium/potassium-transporting ATPase subunit alpha-3;Sodium/potassium-transporting ATPase subunit alpha-2	605	active transmembrane transporter activity;adenyl nucleotide binding;adenyl ribonucleotide binding;ATP binding;ATPase activity;ATPase activity, coupled;ATPase activity, coupled to movement of substances;ATPase activity, coupled to transmembrane movement of ions;ATPase activity, coupled to transmembrane movement of ions, phosphorylative mechanism;ATPase activity, coupled to transmembrane movement o…		P05023;P13637;P50993	605;595;602	P05023	SMIDPPRAAVPDAVGKCRSAGIKVIMVTGDH	AAVPDAVGK(1)CR	AVPDAVGkCRSAGIk
-2.17783	-2.22312	-2.0686	-2.41042	-2.45926	ATP2B1	Plasma membrane calcium-transporting ATPase 1	1212	active transmembrane transporter activity;adenyl nucleotide binding;adenyl ribonucleotide binding;ATP binding;ATPase activity;ATPase activity, coupled;ATPase activity, coupled to movement of substances;ATPase activity, coupled to transmembrane movement of ions;ATPase activity, coupled to transmembrane movement of ions, phosphorylative mechanism;ATPase activity, coupled to transmembrane movement o…		P20020	1212	P20020	IPLIDDTDAEDDAPTKRNSSPPPSPNKNNNA	IEDSEPHIPLIDDTDAEDDAPTK(1)R	AEDDAPTkRNssPPP
-1.7385	-2.00436	-1.69619	-1.46473	-0.647056	ATP2B1;ATP2B3;ATP2B2	Plasma membrane calcium-transporting ATPase 1;Plasma membrane calcium-transporting ATPase 3;Plasma membrane calcium-transporting ATPase 2	747	active transmembrane transporter activity;adenyl nucleotide binding;adenyl ribonucleotide binding;ATP binding;ATPase activity;ATPase activity, coupled;ATPase activity, coupled to movement of substances;ATPase activity, coupled to transmembrane movement of ions;ATPase activity, coupled to transmembrane movement of ions, phosphorylative mechanism;ATPase activity, coupled to transmembrane movement o…		P20020;Q16720;Q01814	747;744;770	P20020	LCLEGKDFNRRIRNEKGEIEQERIDKIWPKL	NEK(1)GEIEQER	NRRIRNEkGEIEQER
0.787411	0.950837	0.754853	0.899818	0.834891	ATR	Serine/threonine-protein kinase ATR	2604	adenyl nucleotide binding;adenyl ribonucleotide binding;ATP binding;binding;catalytic activity;DNA binding;kinase activity;mismatch repair complex binding;MutLalpha complex binding;MutSalpha complex binding;nucleic acid binding;nucleotide binding;phosphotransferase activity, alcohol group as acceptor;protein binding;protein complex binding;protein kinase activity;protein serine/threonine kinase a…	ATR-ATRIP complex;ATR-HDAC2 complex;ATR-HDAC2-CHD4 complex	Q13535	2604	Q13535	KTHVLDIEQRLQGVIKTRNRVTGLPLSIEGH	LQGVIK(1)TR	QRLQGVIkTRNRVTG
-3.39518	-3.94719	-1.62182	-2.04054	-0.330165	ATXN10	Ataxin-10	438			Q9UBB4	438	Q9UBB4	RNLTEDNSQNQDLIAKMEEQGLADASLLKKV	NLTEDNSQNQDLIAK(0.998)MEEQGLADASLLK(0.002)	QNQDLIAkMEEQGLA
-1.12796	-1.23448	-1.05946	-1.26966	-1.01002	ATXN10	Ataxin-10	55			Q9UBB4	55	Q9UBB4	ETAPRTIFQRVLDILKKSSHAVELACRDPSQ	VLDILK(0.985)K(0.015)
-0.686666	-0.852548	-0.70471	-1.06844	-1.48432	ATXN10	Ataxin-10	451			Q9UBB4	451	Q9UBB4	IAKMEEQGLADASLLKKVGFEVEKKGEKLIL	MEEQGLADASLLK(0.852)K(0.148)	LADASLLkkVGFEVE
-2.25705	-1.5581	-2.01183	-2.12579	-2.12513	ATXN10	Ataxin-10	288			Q9UBB4	288	Q9UBB4	ELIASTFVDQCKTVLKLASEEPPDDEEALAT	TVLK(1)LASEEPPDDEEALATIR	DQCKTVLkLASEEPP
-1.60415	-1.39875	-1.52848	-1.63003	-1.2432	ATXN10	Ataxin-10	34			Q9UBB4	34	Q9UBB4	PIQDLEALRALTALFKEQRNRETAPRTIFQR	ALTALFK(1)EQR	RALTALFkEQRNRET
4.90818	4.87765	5.16467	5.34073	5.81381	ATXN10	Ataxin-10	262			Q9UBB4	262	Q9UBB4	LDLMIAKITSDEPLTKDDIPVFLRHAELIAS	ITSDEPLTK(1)DDIPVFLR	TSDEPLTkDDIPVFL
3.50683	3.31812	3.25742	2.90477	2.40664	ATXN3	Ataxin-3	291	binding;catalytic activity;cysteine-type peptidase activity;DNA binding;enzyme binding;exopeptidase activity;hydrolase activity;hydrolase activity, acting on ester bonds;nucleic acid binding;omega peptidase activity;peptidase activity;peptidase activity, acting on L-amino acid peptides;protein binding;regulatory region DNA binding;regulatory region nucleic acid binding;RNA polymerase II regulator…		P54252	291	P54252	LTSEELRKRREAYFEKQQQKQQQQQQQQQQG	EAYFEK(1)QQQK	RREAYFEkQQQKQQQ
4.2056	4.26767	3.84931	3.69073	3.33325	ATXN3	Ataxin-3	200	binding;catalytic activity;cysteine-type peptidase activity;DNA binding;enzyme binding;exopeptidase activity;hydrolase activity;hydrolase activity, acting on ester bonds;nucleic acid binding;omega peptidase activity;peptidase activity;peptidase activity, acting on L-amino acid peptides;protein binding;regulatory region DNA binding;regulatory region nucleic acid binding;RNA polymerase II regulator…		P54252	200	P54252	QMHRPKLIGEELAQLKEQRVHKTDLERVLEA	LIGEELAQLK(1)EQR	GEELAQLkEQRVHkT
-1.3681	-3.73	-1.64547	-2.80131	-2.3585	ATXN7L1	Ataxin-7-like protein 1	271			Q9ULK2	271	Q9ULK2	KILNGKGILPTTIDKKHQNGTKNSNKPYRRL	GILPTTIDK(0.5)K(0.5)
2.60152	1.4967	2.14045	1.72244	2.02335	ATXN7L1	Ataxin-7-like protein 1	270			Q9ULK2	270	Q9ULK2	EKILNGKGILPTTIDKKHQNGTKNSNKPYRR	GILPTTIDK(0.851)K(0.149)
0.979576	1.12595	0.727373	0.950494	0.333446	AUP1	Ancient ubiquitous protein 1	316			Q9Y679	316	Q9Y679	EANEEFALRVQQLVAKELGQTGTRLTPADKA	VQQLVAK(1)ELGQTGTR	RVQQLVAkELGQTGT
-1.52195	-0.287164	-1.14062	-0.999349	-0.869176	BAG2	BAG family molecular chaperone regulator 2	200			O95816	200	O95816	DKAIKLLEHSKGAGSKTLQQNAESRFN____	GAGSK(1)TLQQNAESR	HSkGAGSkTLQQNAE
1.36216	0.78281	1.2917	1.20655	1.47128	BAG6	Large proline-rich protein BAG6	70	binding;polyubiquitin binding;proteasome binding;protein binding;protein complex binding;ribonucleoprotein binding;ribosome binding;small conjugating protein binding;ubiquitin binding		P46379	70	P46379	EKQRLIYQGRVLQDDKKLQEYNVGGKVIHLV	VLQDDK(0.99)K(0.01)	GRVLQDDkKLQEyNV
-1.39808	-1.38769	-0.992618	-1.52145	-1.05846	BAG6	Large proline-rich protein BAG6	80	binding;polyubiquitin binding;proteasome binding;protein binding;protein complex binding;ribonucleoprotein binding;ribosome binding;small conjugating protein binding;ubiquitin binding		P46379	80	P46379	VLQDDKKLQEYNVGGKVIHLVERAPPQTHLP	LQEYNVGGK(1)VIHLVER	QEyNVGGkVIHLVER
-2.79831	-2.03031	-1.56571	-1.7439	-1.45013	BASP1	Brain acid soluble protein 1	52	binding;DNA binding;nucleic acid binding;protein binding transcription factor activity;regulatory region DNA binding;regulatory region nucleic acid binding;transcription cofactor activity;transcription corepressor activity;transcription factor binding transcription factor activity;transcription regulatory region DNA binding		P80723	52	P80723	PKESEPQAAAEPAEAKEGKEKPDQDAEGKAE	ESEPQAAAEPAEAK(0.986)EGK(0.014)	AAEPAEAkEGkEKPD
-1.07905	-1.41488	-0.916124	-0.950306	-0.443529	BAX	Apoptosis regulator BAX	57	BH domain binding;BH3 domain binding;binding;channel activity;death domain binding;identical protein binding;lipid binding;passive transmembrane transporter activity;protein binding;protein dimerization activity;protein domain specific binding;protein homodimerization activity;transmembrane transporter activity;transporter activity	BAX homo-oligomer complex;Bax homooligomeric complex, after apoptotic stimulation	Q07812	57	Q07812	APELALDPVPQDASTKKLSECLKRIGDELDS	MGGEAPELALDPVPQDASTK(0.886)K(0.114)	VPQDASTkkLsECLK
0.871478	0.251705	0.878258	0.837169	1.22037	BCAP31	B-cell receptor-associated protein 31	138	binding;protein binding;receptor binding		P51572	138	P51572	ISQQATLLASNEAFKKQAESASEAAKKYMEE	K(1)QAESASEAAK
1.06274	0.975112	1.15119	1.83169	1.75094	BCAP31	B-cell receptor-associated protein 31	167	binding;protein binding;receptor binding		P51572	167	P51572	EENDQLKKGAAVDGGKLDVGNAEVKLEEENR	GAAVDGGK(1)LDVGNAEVK
1.51983	1.07549	1.43669	1.44036	1.86455	BCAP31	B-cell receptor-associated protein 31	148	binding;protein binding;receptor binding		P51572	148	P51572	NEAFKKQAESASEAAKKYMEENDQLKKGAAV	QAESASEAAK(0.964)K(0.036)
1.67145	1.26289	1.16658	0.974207	1.47409	BCAP31	B-cell receptor-associated protein 31	176	binding;protein binding;receptor binding		P51572	176	P51572	AAVDGGKLDVGNAEVKLEEENRSLKADLQKL	LDVGNAEVK(1)LEEENR
-1.22815	-1.26231	-1.58047	-2.01799	-1.66036	BCAP31	B-cell receptor-associated protein 31	243	binding;protein binding;receptor binding		P51572	243	P51572	EEHAKLQAAVDGPMDKKEE____________	LQAAVDGPMDK(0.5)K(0.5)EE
-1.22815	-1.26231	-1.58047	-2.01799	-1.66036	BCAP31	B-cell receptor-associated protein 31	244	binding;protein binding;receptor binding		P51572	244	P51572	EHAKLQAAVDGPMDKKEE_____________	LQAAVDGPMDK(0.5)K(0.5)EE
3.4477	3.14023	2.74296	2.27778	2.66239	BCAP31	B-cell receptor-associated protein 31	192	binding;protein binding;receptor binding		P51572	192	P51572	LEEENRSLKADLQKLKDELASTKQKLEKAEN	LK(1)DELASTK
2.27367	1.90799	2.24547	2.54129	2.39797	BCAP31	B-cell receptor-associated protein 31	159	binding;protein binding;receptor binding		P51572	159	P51572	SEAAKKYMEENDQLKKGAAVDGGKLDVGNAE	K(1)GAAVDGGK
0.177422	-0.311819	-0.0236015	-0.302268	0.0183973	BCCIP	BRCA2 and CDKN1A-interacting protein	155	enzyme regulator activity;kinase regulator activity	Emerin complex 25	Q9P287	155	Q9P287	QCVEQIQELVLRFCEKNCEKSMVEQLDKFLN	FCEK(0.998)NCEK(0.002)
-1.09347	-1.78665	-1.2996	0.912222	1.98378	BCL9L	B-cell CLL/lymphoma 9-like protein	275	beta-catenin binding;binding;protein binding;protein binding transcription factor activity;transcription coactivator activity;transcription cofactor activity;transcription factor binding transcription factor activity		Q86UU0	275	Q86UU0	ADSILAYHQQNVPRAKLDQAPKVPPTPEPLP	AK(1)LDQAPK
-1.06496	-1.43066	-1.19286	-1.77422	-2.72879	BCLAF1	Bcl-2-associated transcription factor 1	332	binding;DNA binding;nucleic acid binding		Q9NYF8	332	Q9NYF8	GRSSFYPDGGDQETAKTGKFLKRFTDEESRV	SSFYPDGGDQETAK(0.918)TGK(0.082)	GGDQETAkTGkFLKR
0.667873	0.057374	0.614877	0.423187	0.631586	BIRC6	Baculoviral IAP repeat-containing protein 6	2258	acid-amino acid ligase activity;catalytic activity;cysteine-type endopeptidase inhibitor activity;endopeptidase inhibitor activity;endopeptidase regulator activity;enzyme inhibitor activity;enzyme regulator activity;ligase activity;ligase activity, forming carbon-nitrogen bonds;peptidase inhibitor activity;peptidase regulator activity;small conjugating protein ligase activity;ubiquitin-protein li…		Q9NR09	2258	Q9NR09	NLLKAKQKALVEQMEKEKIQSNKGSSYKLLV	ALVEQMEK(0.972)EK(0.028)	ALVEQMEkEKIQSNk
-1.75648	-1.89931	-0.943163	-0.311079	-0.955181	BIRC6	Baculoviral IAP repeat-containing protein 6	2260	acid-amino acid ligase activity;catalytic activity;cysteine-type endopeptidase inhibitor activity;endopeptidase inhibitor activity;endopeptidase regulator activity;enzyme inhibitor activity;enzyme regulator activity;ligase activity;ligase activity, forming carbon-nitrogen bonds;peptidase inhibitor activity;peptidase regulator activity;small conjugating protein ligase activity;ubiquitin-protein li…		Q9NR09	2260	Q9NR09	LKAKQKALVEQMEKEKIQSNKGSSYKLLVEQ	EK(1)IQSNK
-3.46353	-3.59904	-2.94124	-2.77965	-2.51045	BIRC6	Baculoviral IAP repeat-containing protein 6	1643	acid-amino acid ligase activity;catalytic activity;cysteine-type endopeptidase inhibitor activity;endopeptidase inhibitor activity;endopeptidase regulator activity;enzyme inhibitor activity;enzyme regulator activity;ligase activity;ligase activity, forming carbon-nitrogen bonds;peptidase inhibitor activity;peptidase regulator activity;small conjugating protein ligase activity;ubiquitin-protein li…		Q9NR09	1643	Q9NR09	EQQLQVLQEKQQQLLKLQQQKAKLEAKLHQT	QQQLLK(1)LQQQK	EKQQQLLkLQQQKAK
1.48352	1.74188	1.41433	2.31081	1.85078	BIRC6	Baculoviral IAP repeat-containing protein 6	2265	acid-amino acid ligase activity;catalytic activity;cysteine-type endopeptidase inhibitor activity;endopeptidase inhibitor activity;endopeptidase regulator activity;enzyme inhibitor activity;enzyme regulator activity;ligase activity;ligase activity, forming carbon-nitrogen bonds;peptidase inhibitor activity;peptidase regulator activity;small conjugating protein ligase activity;ubiquitin-protein li…		Q9NR09	2265	Q9NR09	KALVEQMEKEKIQSNKGSSYKLLVEQAKLKQ	IQSNK(1)GSSYK	kEKIQSNkGSSYkLL
4.35485	6.17545	4.60733	6.4861	4.46697	BIRC6	Baculoviral IAP repeat-containing protein 6	2270	acid-amino acid ligase activity;catalytic activity;cysteine-type endopeptidase inhibitor activity;endopeptidase inhibitor activity;endopeptidase regulator activity;enzyme inhibitor activity;enzyme regulator activity;ligase activity;ligase activity, forming carbon-nitrogen bonds;peptidase inhibitor activity;peptidase regulator activity;small conjugating protein ligase activity;ubiquitin-protein li…		Q9NR09	2270	Q9NR09	QMEKEKIQSNKGSSYKLLVEQAKLKQATSKH	GSSYK(1)LLVEQAK	SNkGSSYkLLVEQAk
-0.0689154	-0.366481	-0.227144	-0.47358	-0.670225	BLVRA	Biliverdin reductase A	269	biliverdin reductase activity;binding;catalytic activity;cation binding;ion binding;metal ion binding;oxidoreductase activity;oxidoreductase activity, acting on the CH-CH group of donors;oxidoreductase activity, acting on the CH-CH group of donors, NAD or NADP as acceptor;transition metal ion binding;zinc ion binding		P53004	269	P53004	DQNIFVQKLLGQFSEKELAAEKKRILHCLGL	LLGQFSEK(1)ELAAEK	LLGQFSEkELAAEKK
1.04627	1.34939	1.81985	3.15588	1.94231	BRAP	BRCA1-associated protein	385	acid-amino acid ligase activity;binding;catalytic activity;cation binding;ion binding;ligase activity;ligase activity, forming carbon-nitrogen bonds;metal ion binding;nuclear localization sequence binding;nucleotide binding;peptide binding;signal sequence binding;small conjugating protein ligase activity;transition metal ion binding;ubiquitin-protein ligase activity;zinc ion binding		Q7Z569	385	Q7Z569	GDNYVHRLVASKTDGKIVQYECEGDTCQEEK	TDGK(1)IVQYECEGDTCQEEK	VASkTDGkIVQyECE
5.26956	4.12703	4.92009	5.14283	4.57579	BRAP	BRCA1-associated protein	381	acid-amino acid ligase activity;binding;catalytic activity;cation binding;ion binding;ligase activity;ligase activity, forming carbon-nitrogen bonds;metal ion binding;nuclear localization sequence binding;nucleotide binding;peptide binding;signal sequence binding;small conjugating protein ligase activity;transition metal ion binding;ubiquitin-protein ligase activity;zinc ion binding		Q7Z569	381	Q7Z569	WDYAGDNYVHRLVASKTDGKIVQYECEGDTC	LVASK(1)TDGK	VHRLVASkTDGkIVQ
-0.7701	-0.300032	0.211396	0.505266	0.596342	BRAT1	BRCA1-associated ATM activator 1	507			Q6PJG6	507	Q6PJG6	PLIPQFLRELFPVLQKRLCHPCWEVRDSALE	ELFPVLQK(1)R	ELFPVLQkRLCHPCW
-1.28931	-1.58846	-1.23657	-0.6158	-1.42011	BRIX1	Ribosome biogenesis protein BRX1 homolog	31		Nop56p-associated pre-rRNA complex	Q8TDN6	31	Q8TDN6	AKKPKRNEIDAEPPAKRHATAEEVEEEERDR	RNEIDAEPPAK(1)R
0.156713	-0.308361	0.707358	0.154903	0.855235	BTF3	Transcription factor BTF3	171			P20290	171	P20290	ADSLTSLRRLAEALPKQSVDGKAPLATGEDD	LAEALPK(1)QSVDGK	RLAEALPkQSVDGkA
-0.446236	-0.173263	0.106977	0.245286	0.438281	BTN2A1	Butyrophilin subfamily 2 member A1	295			Q7KYR7	295	Q7KYR7	SGEKEFERETREIALKELEKERVQKEEELQV	EIALK(1)ELEK	ETREIALkELEKERV
-2.11136	-2.29552	-1.67956	-2.22654	-1.46045	BTN2A1	Butyrophilin subfamily 2 member A1	313			Q7KYR7	313	Q7KYR7	EKERVQKEEELQVKEKLQEELRWRRTFLHAV	EK(1)LQEELR
2.34912	2.42114	1.79438	1.42798	0.149718	BUB3	Mitotic checkpoint protein BUB3	216		BUB1-BUB3 complex;Mitotic checkpoint complex (MCC)	O43684	216	O43684	GRVAVEYLDPSPEVQKKKYAFKCHRLKENNI	VAVEYLDPSPEVQK(0.892)K(0.108)	DPsPEVQkkKYAFKC
1.24462	2.68149	1.69101	1.53933	0.859203	BUB3	Mitotic checkpoint protein BUB3	322		BUB1-BUB3 complex;Mitotic checkpoint complex (MCC)	O43684	322	O43684	PEDGIFIRQVTDAETKPKSPCT_________	QVTDAETK(0.998)PK(0.002)	QVTDAETkPksPCt_
-0.0326042	0.308834	0.555199	0.771962	-0.227461	BUD31	Protein BUD31 homolog	40	nucleic acid binding transcription factor activity;sequence-specific DNA binding transcription factor activity	Spliceosome	P41223	40	P41223	LDQKMREAETEPHEGKRKVESLWPIFRIHHQ	EAETEPHEGK(1)R	ETEPHEGkRKVESLW
-3.49276	-2.83491	-2.61773	-2.12065	-2.31572	BUD31	Protein BUD31 homolog	42	nucleic acid binding transcription factor activity;sequence-specific DNA binding transcription factor activity	Spliceosome	P41223	42	P41223	QKMREAETEPHEGKRKVESLWPIFRIHHQKT	K(1)VESLWPIFR
-1.38875	-1.24863	-0.955545	-1.31949	-0.509876	C14orf166	UPF0568 protein C14orf166	176	basal RNA polymerase II transcription machinery binding;basal transcription machinery binding;binding;enzyme binding;protein binding;RNA polymerase binding;RNA polymerase core enzyme binding;RNA polymerase II core binding		Q9Y224	176	Q9Y224	QERLTQDAVAKANQTKEGLPVALDKHILGFD	ANQTK(1)EGLPVALDK	VAkANQTkEGLPVAL
-1.07092	-1.23102	-1.01119	-1.30172	-0.605314	C14orf166	UPF0568 protein C14orf166	115	basal RNA polymerase II transcription machinery binding;basal transcription machinery binding;binding;enzyme binding;protein binding;RNA polymerase binding;RNA polymerase core enzyme binding;RNA polymerase II core binding		Q9Y224	115	Q9Y224	KDLVPDNSKTADNATKNAEPLINLDVNNPDF	TADNATK(1)NAEPLINLDVNNPDFK	KTADNATkNAEPLIN
-0.0365133	-0.0329342	-0.156088	-0.48624	-0.709707	C19orf43	Uncharacterized protein C19orf43	146		Spliceosome	Q9BQ61	146	Q9BQ61	IVAKKQKTEDEVLTSKGDAWAKYMAEVKKYK	TEDEVLTSK(1)GDAWAK	EDEVLTSkGDAWAkY
-0.578145	-1.69846	-1.43752	-0.640844	-1.68064	C3orf79	Putative uncharacterized protein C3orf79	77			P0CE67	77	P0CE67	LLKDYILQAILQPGKKIQGGTEIQRGSFANQ	K(1)IQGGTEIQR
-1.12052	-1.6687	-1.94863	-2.89383	-3.61383	C6orf106	Uncharacterized protein C6orf106	228			Q9H6K1	228	Q9H6K1	FASPQKNRQSDENNLKDPGGSEFDSISKNTW	QSDENNLK(1)DPGGSEFDSISK	QSDENNLkDPGGSEF
-1.94904	-1.98167	-2.51813	-2.66124	-2.41057	C6orf106	Uncharacterized protein C6orf106	218			Q9H6K1	218	Q9H6K1	HRKVEGNFNPFASPQKNRQSDENNLKDPGGS	VEGNFNPFASPQK(1)NR	NPFAsPQkNRQSDEN
0.875741	0.275618	0.429084	0.0236206	0.467834	CACYBP	Calcyclin-binding protein	223		Ubiquitin E3 ligase (SIAH1, SIP, SKP1A, TBL1X)	Q9HB71	223	Q9HB71	RTINKAWVESREKQAKGDTEF__________	EKQAK(1)GDTEF
-1.99357	-2.21189	-1.3535	-1.62149	-0.898528	CACYBP	Calcyclin-binding protein	118		Ubiquitin E3 ligase (SIAH1, SIP, SKP1A, TBL1X)	Q9HB71	118	Q9HB71	NVQVHFTERSFDLLVKNLNGKSYSMIVNNLL	SFDLLVK(0.99)NLNGK(0.01)	RSFDLLVkNLNGkSy
1.9898	2.09007	1.88681	1.95462	1.73301	CACYBP	Calcyclin-binding protein	212		Ubiquitin E3 ligase (SIAH1, SIP, SKP1A, TBL1X)	Q9HB71	212	Q9HB71	KIYEDGDDDMKRTINKAWVESREKQAKGDTE	TINK(1)AWVESR	DMkRtINkAWVESRE
-1.25809	-1.24767	-0.930118	-1.05925	-0.933461	CAD	CAD protein;Glutamine-dependent carbamoyl-phosphate synthase;Aspartate carbamoyltransferase;Dihydroorotase	1211	adenyl nucleotide binding;adenyl ribonucleotide binding;amine binding;amino acid binding;aspartate binding;aspartate carbamoyltransferase activity;ATP binding;binding;carbamoyl-phosphate synthase (glutamine-hydrolyzing) activity;carbon-nitrogen ligase activity, with glutamine as amido-N-donor;carboxyl- or carbamoyltransferase activity;carboxylic acid binding;catalytic activity;cation binding;dihy…		P27708	1211	P27708	TGPFNLQLIAKDDQLKVIECNVRVSRSFPFV	DDQLK(1)VIECNVR	IAKDDQLkVIECNVR
-1.95125	-2.47884	-1.98733	-2.26554	-1.55175	CADM1	Cell adhesion molecule 1	437	binding;identical protein binding;PDZ domain binding;protein binding;protein C-terminus binding;protein dimerization activity;protein domain specific binding;protein homodimerization activity;receptor binding		Q9BY67	437	Q9BY67	TAIINAEGGQNNSEEKKEYFI__________	GADDAADADTAIINAEGGQNNSEEK(0.556)K(0.444)EYFI	GQNNsEEkkEyFI__
-4.6506	-5.57015	-3.94388	-4.58142	-4.3046	CADM1	Cell adhesion molecule 1	438	binding;identical protein binding;PDZ domain binding;protein binding;protein C-terminus binding;protein dimerization activity;protein domain specific binding;protein homodimerization activity;receptor binding		Q9BY67	438	Q9BY67	AIINAEGGQNNSEEKKEYFI___________	GADDAADADTAIINAEGGQNNSEEK(0.5)K(0.5)EYFI	QNNsEEkkEyFI___
2.45698	2.31792	2.0643	1.69969	1.63722	CALCOCO2	Calcium-binding and coiled-coil domain-containing protein 2	339			Q13137	339	Q13137	LQRQKERLEGENDLLKRENSRLLSYMGLDFN	LEGENDLLK(1)R	EGENDLLkRENSRLL
-4.70361	-3.80692	-4.72108	-4.31656	-4.16829	CALCOCO2	Calcium-binding and coiled-coil domain-containing protein 2	395			Q13137	395	Q13137	YSGIQESSSPSPLSIKKCPICKADDICDHTL	QNPGLAYGNPYSGIQESSSPSPLSIK(0.77)K(0.23)	SPSPLSIkkCPICKA
-0.65118	-0.817355	-0.876937	-1.03061	-0.532221	CAND1	Cullin-associated NEDD8-dissociated protein 1	577		CAND1-CUL1-RBX1 complex;CAND1-CUL2-RBX1 complex;CAND1-CUL3-RBX1 complex;CAND1-CUL4A-RBX1 complex;CAND1-CUL4B-RBX1 complex	Q86VP6	577	Q86VP6	TPYIKDLFTCTIKRLKAADIDQEVKERAISC	LK(1)AADIDQEVK
-0.889809	0.00587177	-0.265702	-0.202541	-0.225239	CAPRIN1	Caprin-1	63	binding;nucleic acid binding;RNA binding	CF IIAm complex (Cleavage factor IIAm complex)	Q14444	63	Q14444	AVQTEAMKQILGVIDKKLRNLEKKKGKLDDY	QILGVIDK(0.987)K(0.013)	QILGVIDkkLRNLEK
2.63054	2.75403	2.28142	2.4977	2.14567	CAPZB	F-actin-capping protein subunit beta	235	actin binding;binding;cytoskeletal protein binding;protein binding	Dynactin complex (DCTN1, DCTN2, DCTN3, DCTN4, DCTN6, CAPZA1, CAPZB, ACTR1A);RICH1/AMOT polarity complex, Flag-Rich1 precipitated	P47756	235	P47756	MENKIRSTLNEIYFGKTKDIVNGLRSIDAIP	STLNEIYFGK(0.996)TK(0.004)	LNEIyFGkTKDIVNG
0.353759	-1.8117	-0.141468	-1.59395	-0.967074	CASP8AP2	CASP8-associated protein 2	1193	apoptotic protease activator activity;binding;caspase activator activity;caspase regulator activity;cytokine receptor binding;death receptor binding;DNA binding;enzyme activator activity;enzyme regulator activity;nucleic acid binding;peptidase activator activity;peptidase regulator activity;protein binding;protein binding transcription factor activity;receptor binding;small conjugating protein bi…		Q9UKL3	1193	Q9UKL3	NSQKRSVDNSNRELLKEKLSKSEDPVHYKSL	SVDNSNRELLK(0.994)EK(0.006)
-0.182919	-0.894077	-0.0759439	-0.428397	-0.172059	CAV1	Caveolin-1	39	binding;cholesterol binding;enzyme activator activity;enzyme regulator activity;lipid binding;peptidase activator activity;peptidase regulator activity;protein binding;protein complex scaffold;steroid binding;sterol binding;structural molecule activity	CAV1-VDAC1-ESR1 complex;Caveolin-1 homodimer complex;eNOS-CAV1 complex;NOS3-CAV1-NOSTRIN complex;TRP1-G alpha-11-IP3R3-CAV1 signaling complex;UTM-SGCE-DAG1-CAV1-NOS3 complex	Q03135	39	Q03135	IYKPNNKAMADELSEKQVYDAHTKEIDLVNR	AMADELSEK(1)QVYDAHTK	MADELsEkQVyDAHt
-1.26372	-1.04351	-1.6598	-0.649056	-1.37111	CBR1	Carbonyl reductase [NADPH] 1	148	15-hydroxyprostaglandin dehydrogenase (NADP+) activity;carbonyl reductase (NADPH) activity;catalytic activity;oxidoreductase activity;oxidoreductase activity, acting on CH-OH group of donors;oxidoreductase activity, acting on NADH or NADPH;oxidoreductase activity, acting on NADH or NADPH, quinone or similar compound as acceptor;oxidoreductase activity, acting on the CH-OH group of donors, NAD or …		P16152	148	P16152	GRVVNVSSIMSVRALKSCSPELQQKFRSETI	ALK(1)SCSPELQQK	IMSVRALkSCSPELQ
0.202898	0.109077	0.434615	0.51911	0.453323	CBX1	Chromobox protein homolog 1	150	binding;chromatin binding		P83916	150	P83916	LMKWKNSDEADLVPAKEANVKCPQVVISFYE	NSDEADLVPAK(1)EANVK	EADLVPAkEANVkCP
3.40962	3.07613	3.88787	4.43715	4.72201	CBX1	Chromobox protein homolog 1	109	binding;chromatin binding		P83916	109	P83916	KGEESKPKKKKEESEKPRGFARGLEPERIIG	EESEK(1)PR
-0.570942	-1.15745	-0.101547	-0.279558	0.139203	CBX3	Chromobox protein homolog 3	21		CEN complex	Q13185	21	Q13185	TTLQKMGKKQNGKSKKVEEAEPEEFVVEKVL	K(1)VEEAEPEEFVVEK	KQNGKSKkVEEAEPE
0.79569	1.0205	1.41289	1.98414	1.29294	CBX3	Chromobox protein homolog 3	92		CEN complex	Q13185	92	Q13185	LNSQKAGKEKDGTKRKSLSDSESDDSKSKKK	RK(1)SLSDSESDDSK	EkDGTKRksLsDsEs
2.70987	1.71617	3.33408	4.06954	4.59849	CBX3	Chromobox protein homolog 3	113		CEN complex	Q13185	113	Q13185	ESDDSKSKKKRDAADKPRGFARGLDPERIIG	RDAADK(1)PR	KKRDAADkPRGFARG
-1.04075	-1.28599	-1.22889	-0.978263	-1.66732	CBX3	Chromobox protein homolog 3	105		CEN complex	Q13185	105	Q13185	KRKSLSDSESDDSKSKKKRDAADKPRGFARG	SLSDSESDDSK(0.32)SK(0.52)K(0.16)	EsDDSkSkKKRDAAD
1.69671	1.25806	1.74867	1.81547	2.30845	CBX3	Chromobox protein homolog 3	34		CEN complex	Q13185	34	Q13185	SKKVEEAEPEEFVVEKVLDRRVVNGKVEYFL	VEEAEPEEFVVEK(1)VLDRR	PEEFVVEkVLDRRVV
-1.71978	-1.78865	-1.79993	-1.63989	-1.37777	CBX3	Chromobox protein homolog 3	154		CEN complex	Q13185	154	Q13185	LMKWKDSDEADLVLAKEANMKCPQIVIAFYE	WKDSDEADLVLAK(0.999)EANMK(0.001)	EADLVLAkEANMkCP
2.25455	2.38286	2.45679	2.53492	2.15999	CBX3	Chromobox protein homolog 3	103		CEN complex	Q13185	103	Q13185	GTKRKSLSDSESDDSKSKKKRDAADKPRGFA	SLSDSESDDSK(0.999)SK(0.001)	DsEsDDSkSkKKRDA
0.653755	0.945001	0.423893	0.5587	-0.950638	CBX5	Chromobox protein homolog 5	102	binding;binding, bridging;chromatin binding;histone binding;methylated histone residue binding;protein binding;protein binding, bridging;repressing transcription factor binding;transcription factor binding	MBD1-Suv39h1-HP1 complex;Mis12 centromere complex	P45973	102	P45973	SNKRKSNFSNSADDIKSKKKREQSNDIARGF	SNFSNSADDIK(0.998)SK(0.002)	sNsADDIkSkKkREQ
-1.50989	-1.17555	-1.33935	-1.13554	-1.93432	CBX5	Chromobox protein homolog 5	91	binding;binding, bridging;chromatin binding;histone binding;methylated histone residue binding;protein binding;protein binding, bridging;repressing transcription factor binding;transcription factor binding	MBD1-Suv39h1-HP1 complex;Mis12 centromere complex	P45973	91	P45973	GENNKPREKSESNKRKSNFSNSADDIKSKKK	K(1)SNFSNSADDIK	KSESNKRksNFsNsA
-2.5245	-2.68583	-2.66361	-2.55929	-3.0176	CCAR1	Cell division cycle and apoptosis regulator protein 1	146	binding;ligand-dependent nuclear receptor transcription coactivator activity;nucleic acid binding;protein binding transcription factor activity;transcription coactivator activity;transcription cofactor activity;transcription factor binding transcription factor activity	TNF-alpha/NF-kappa B signaling complex 10	Q8IX12	146	Q8IX12	SYPTPRSSQQQTQPQKQRVFTGVVTKLHDTF	SSQQQTQPQK(1)QR
-0.706081	-0.848798	-0.901511	-1.03411	-1.95667	CCAR2	Cell cycle and apoptosis regulator protein 2	201	basal RNA polymerase II transcription machinery binding;basal transcription machinery binding;binding;enzyme binding;enzyme inhibitor activity;enzyme regulator activity;protein binding;RNA polymerase binding;RNA polymerase core enzyme binding;RNA polymerase II core binding	IKBKB-CDC37-KIAA1967-HSP90AB1-HSP90AA1 complex	Q8N163	201	Q8N163	PHGRLDQGRSDDYDSKKRKQRAGGEPWGAKK	SDDYDSK(0.894)K(0.106)
1.67617	1.65478	1.2445	1.00187	0.638231	CCDC104	Coiled-coil domain-containing protein 104	293			Q96G28	293	Q96G28	QKRDKLMSMRKDMRTKQIQNMEQKGKPTGEV	TK(1)QIQNMEQK	MRKDMRTkQIQNMEQ
-2.64781	-2.26995	-2.4116	-2.47434	-2.02262	CCDC104	Coiled-coil domain-containing protein 104	47			Q96G28	47	Q96G28	FVEQKCEVFDDEEESKLTYTEIHQEYKELVE	CEVFDDEEESK(1)LTYTEIHQEYK	FDDEEESkLTYTEIH
-0.843606	-1.12556	-0.490528	-1.09402	-0.822249	CCDC124	Coiled-coil domain-containing protein 124	119			Q96CT7	119	Q96CT7	LRRDHQLREAPDTAEKAKSHLEVPLEENVNR	EAPDTAEK(0.99)AK(0.01)
0.300203	-0.248029	0.499237	0.268283	-0.041378	CCDC138	Coiled-coil domain-containing protein 138	157			Q96M89	157	Q96M89	RPRTECCSDAGDSPLKPVSCPKSKASDKRSL	TECCSDAGDSPLK(1)PVSCPK	DAGDSPLkPVSCPKS
-1.48384	-1.56314	-1.2398	-1.0669	-1.21664	CCDC138	Coiled-coil domain-containing protein 138	66			Q96M89	66	Q96M89	GDLDIYSGDKVGSSLKYSDESKHCRTPLGSL	VGSSLK(1)YSDESK	DKVGSSLkySDESKH
NaN	NaN	NaN	NaN	NaN	CCDC50	Coiled-coil domain-containing protein 50	126			Q8IVM0	126	Q8IVM0	DIARLLQEKELQEEKKRKKHFPEFPATRAYA	ELQEEK(0.5)K(0.5)R
0.121494	0.156809	-0.00478554	-0.0978937	0.0535317	CCDC50	Coiled-coil domain-containing protein 50	119			Q8IVM0	119	Q8IVM0	IQEKKDEDIARLLQEKELQEEKKRKKHFPEF	LLQEK(1)ELQEEK
-0.254747	-0.0866413	-0.361565	-0.245185	-0.678846	CCDC50	Coiled-coil domain-containing protein 50	129			Q8IVM0	129	Q8IVM0	RLLQEKELQEEKKRKKHFPEFPATRAYADSY	K(1)HFPEFPATR	QEEKKRKkHFPEFPA
0.440319	-0.442878	-0.905963	-2.31506	-1.40257	CCDC50	Coiled-coil domain-containing protein 50	107			Q8IVM0	107	Q8IVM0	QEKLAIEAERRRIQEKKDEDIARLLQEKELQ	IQEK(0.5)K(0.5)DEDIAR
0.440319	-0.442878	-0.905963	-2.31506	-1.40257	CCDC50	Coiled-coil domain-containing protein 50	108			Q8IVM0	108	Q8IVM0	EKLAIEAERRRIQEKKDEDIARLLQEKELQE	IQEK(0.5)K(0.5)DEDIAR
0.932806	1.27913	0.909831	0.693685	0.196923	CCDC50	Coiled-coil domain-containing protein 50	125			Q8IVM0	125	Q8IVM0	EDIARLLQEKELQEEKKRKKHFPEFPATRAY	ELQEEK(0.917)K(0.083)R
1.51305	1.60356	1.29788	1.01615	1.25092	CCDC50	Coiled-coil domain-containing protein 50	152			Q8IVM0	152	Q8IVM0	TRAYADSYYYEDGGMKPRVMKEAVSTPSRMA	AYADSYYYEDGGMK(1)PR	yyEDGGMkPRVMKEA
2.49385	2.22529	2.13954	1.96706	2.14928	CCDC50	Coiled-coil domain-containing protein 50	214			Q8IVM0	214	Q8IVM0	VAQDEEIARLLMAEEKKAYKKAKEREKSSLD	LLMAEEK(0.991)K(0.009)
2.2139	2.4659	2.31512	2.4354	2.31865	CCT2	T-complex protein 1 subunit beta	522	adenyl nucleotide binding;adenyl ribonucleotide binding;ATP binding;binding;nucleotide binding;protein binding;purine nucleotide binding;purine ribonucleoside triphosphate binding;purine ribonucleotide binding;ribonucleotide binding;unfolded protein binding	CCT micro-complex	P78371	522	P78371	AAEAAEVILRVDNIIKAAPRKRVPDHHPC__	VDNIIK(1)AAPR	LRVDNIIkAAPRkRV
-0.597487	-0.872003	-0.368316	-0.992367	-0.0556326	CCT3	T-complex protein 1 subunit gamma	249	adenyl nucleotide binding;adenyl ribonucleotide binding;ATP binding;binding;nucleotide binding;protein binding;purine nucleotide binding;purine ribonucleoside triphosphate binding;purine ribonucleotide binding;ribonucleotide binding;unfolded protein binding	CCT micro-complex	P49368	249	P49368	KNPRIVLLDSSLEYKKGESQTDIEITREEDF	K(1)GESQTDIEITREEDFTR	DSsLEYkkGEsQTDI
0.50947	0.64271	0.55487	0.574586	0.374943	CCT3	T-complex protein 1 subunit gamma	527	adenyl nucleotide binding;adenyl ribonucleotide binding;ATP binding;binding;nucleotide binding;protein binding;purine nucleotide binding;purine ribonucleoside triphosphate binding;purine ribonucleotide binding;ribonucleotide binding;unfolded protein binding	CCT micro-complex	P49368	527	P49368	TAVLLLRIDDIVSGHKKKGDDQSRQGGAPDA	IDDIVSGHK(0.896)K(0.104)	DDIVSGHkkKGDDQS
1.61975	1.04767	1.36356	1.10617	1.80961	CCT3	T-complex protein 1 subunit gamma	381	adenyl nucleotide binding;adenyl ribonucleotide binding;ATP binding;binding;nucleotide binding;protein binding;purine nucleotide binding;purine ribonucleoside triphosphate binding;purine ribonucleotide binding;ribonucleotide binding;unfolded protein binding	CCT micro-complex	P49368	381	P49368	CKDPKACTILLRGASKEILSEVERNLQDAMQ	GASK(1)EILSEVER	ILLRGASkEILSEVE
-1.45606	-2.0046	-1.38623	-1.89882	-0.766433	CCT4	T-complex protein 1 subunit delta	292	adenyl nucleotide binding;adenyl ribonucleotide binding;ATP binding;binding;nucleotide binding;protein binding;purine nucleotide binding;purine ribonucleoside triphosphate binding;purine ribonucleotide binding;ribonucleotide binding;unfolded protein binding	CCT micro-complex	P50991	292	P50991	REERAYILNLVKQIKKTGCNVLLIQKSILRD	K(1)TGCNVLLIQK	NLVkQIKkTGCNVLL
-2.99831	-3.53614	-3.76464	-3.88283	-3.2395	CCT4	T-complex protein 1 subunit delta	65	adenyl nucleotide binding;adenyl ribonucleotide binding;ATP binding;binding;nucleotide binding;protein binding;purine nucleotide binding;purine ribonucleoside triphosphate binding;purine ribonucleotide binding;ribonucleotide binding;unfolded protein binding	CCT micro-complex	P50991	65	P50991	TSLGPKGMDKMIQDGKGDVTITNDGATILKQ	MIQDGK(1)GDVTITNDGATILK	DKMIQDGkGDVTITN
NaN	NaN	NaN	NaN	NaN	CCT5	T-complex protein 1 subunit epsilon	483	adenyl nucleotide binding;adenyl ribonucleotide binding;ATP binding;binding;nucleotide binding;purine nucleotide binding;purine ribonucleoside triphosphate binding;purine ribonucleotide binding;ribonucleotide binding	CCT micro-complex	P48643	483	P48643	MNPIQTMTEVRARQVKEMNPALGIDCLHKGT	QVK(1)EMNPALGIDCLHK	EVRARQVkEMNPALG
-0.231169	-0.116407	-0.117295	-0.269366	0.0553255	CCT5	T-complex protein 1 subunit epsilon	275	adenyl nucleotide binding;adenyl ribonucleotide binding;ATP binding;binding;nucleotide binding;purine nucleotide binding;purine ribonucleoside triphosphate binding;purine ribonucleotide binding;ribonucleotide binding	CCT micro-complex	P48643	275	P48643	PKTKHKLDVTSVEDYKALQKYEKEKFEEMIQ	LDVTSVEDYK(1)ALQK	VTSVEDykALQkYEk
0.214838	-0.118387	0.310621	0.279595	0.588857	CCT6A	T-complex protein 1 subunit zeta	127	adenyl nucleotide binding;adenyl ribonucleotide binding;ATP binding;binding;nucleotide binding;protein binding;purine nucleotide binding;purine ribonucleoside triphosphate binding;purine ribonucleotide binding;ribonucleotide binding;unfolded protein binding	CCT micro-complex	P40227	127	P40227	EGLHPRIITEGFEAAKEKALQFLEEVKVSRE	IITEGFEAAK(0.998)EK(0.002)	tEGFEAAkEkALQFL
-1.39212	-0.983109	-0.980711	-0.597329	0.0567226	CCT6A	T-complex protein 1 subunit zeta	251	adenyl nucleotide binding;adenyl ribonucleotide binding;ATP binding;binding;nucleotide binding;protein binding;purine nucleotide binding;purine ribonucleoside triphosphate binding;purine ribonucleotide binding;ribonucleotide binding;unfolded protein binding	CCT micro-complex	P40227	251	P40227	SLEYEKTEVNSGFFYKSAEEREKLVKAERKF	TEVNSGFFYK(1)SAEER	VNsGFFykSAEEREK
-0.753921	-0.909333	-0.207733	-0.0746431	0.426549	CCT7	T-complex protein 1 subunit eta	250	adenyl nucleotide binding;adenyl ribonucleotide binding;ATP binding;binding;nucleotide binding;protein binding;purine nucleotide binding;purine ribonucleoside triphosphate binding;purine ribonucleotide binding;ribonucleotide binding;unfolded protein binding	CCT micro-complex	Q99832	250	Q99832	PKIALLNVELELKAEKDNAEIRVHTVEDYQA	AEK(1)DNAEIR	ELELkAEkDNAEIRV
0.590712	0.436571	0.39204	0.0830889	0.108227	CCT7	T-complex protein 1 subunit eta	144	adenyl nucleotide binding;adenyl ribonucleotide binding;ATP binding;binding;nucleotide binding;protein binding;purine nucleotide binding;purine ribonucleoside triphosphate binding;purine ribonucleotide binding;ribonucleotide binding;unfolded protein binding	CCT micro-complex	Q99832	144	Q99832	TQLAVNKIKEIAVTVKKADKVEQRKLLEKCA	EIAVTVK(0.993)K(0.007)	KEIAVTVkKADKVEQ
1.5724	1.27453	1.23934	1.19452	1.65034	CCT7	T-complex protein 1 subunit eta	320	adenyl nucleotide binding;adenyl ribonucleotide binding;ATP binding;binding;nucleotide binding;protein binding;purine nucleotide binding;purine ribonucleoside triphosphate binding;purine ribonucleotide binding;ribonucleotide binding;unfolded protein binding	CCT micro-complex	Q99832	320	Q99832	DRDMFCAGRVPEEDLKRTMMACGGSIQTSVN	VPEEDLK(1)R	RVPEEDLkRTMMACG
2.15763	2.20805	1.96368	1.8113	1.56541	CCT7	T-complex protein 1 subunit eta	55	adenyl nucleotide binding;adenyl ribonucleotide binding;ATP binding;binding;nucleotide binding;protein binding;purine nucleotide binding;purine ribonucleoside triphosphate binding;purine ribonucleotide binding;ribonucleotide binding;unfolded protein binding	CCT micro-complex	Q99832	55	Q99832	LGPRGMDKLIVDGRGKATISNDGATILKLLD	GK(1)ATISNDGATILK	LIVDGrGkATISNDG
5.46063	5.27646	5.58633	5.76521	5.47967	CCT7	T-complex protein 1 subunit eta	47	adenyl nucleotide binding;adenyl ribonucleotide binding;ATP binding;binding;nucleotide binding;protein binding;purine nucleotide binding;purine ribonucleoside triphosphate binding;purine ribonucleotide binding;ribonucleotide binding;unfolded protein binding	CCT micro-complex	Q99832	47	Q99832	IAEAVRTTLGPRGMDKLIVDGRGKATISNDG	GMDK(1)LIVDGR	LGPRGMDkLIVDGrG
NaN	NaN	NaN	NaN	NaN	CCT8	T-complex protein 1 subunit theta	459	adenyl nucleotide binding;adenyl ribonucleotide binding;ATP binding;ATPase activity;ATPase activity, coupled;binding;catalytic activity;hydrolase activity;hydrolase activity, acting on acid anhydrides;hydrolase activity, acting on acid anhydrides, in phosphorus-containing anhydrides;nucleoside-triphosphatase activity;nucleotide binding;purine nucleotide binding;purine ribonucleoside triphosphate …	CCT micro-complex	P50990	459	P50990	AFEAIPRALAENSGVKANEVISKLYAVHQEG	ALAENSGVK(1)ANEVISK	LAENSGVkANEVISk
NaN	NaN	NaN	NaN	NaN	CCT8	T-complex protein 1 subunit theta	400	adenyl nucleotide binding;adenyl ribonucleotide binding;ATP binding;ATPase activity;ATPase activity, coupled;binding;catalytic activity;hydrolase activity;hydrolase activity, acting on acid anhydrides;hydrolase activity, acting on acid anhydrides, in phosphorus-containing anhydrides;nucleoside-triphosphatase activity;nucleotide binding;purine nucleotide binding;purine ribonucleoside triphosphate …	CCT micro-complex	P50990	400	P50990	MDDIERAVDDGVNTFKVLTRDKRLVPGGGAT	AVDDGVNTFK(1)VLTR	DDGVNTFkVLTRDKR
-0.148426	-0.647252	-0.0364895	0.00904942	1.02176	CCT8	T-complex protein 1 subunit theta	534	adenyl nucleotide binding;adenyl ribonucleotide binding;ATP binding;ATPase activity;ATPase activity, coupled;binding;catalytic activity;hydrolase activity;hydrolase activity, acting on acid anhydrides;hydrolase activity, acting on acid anhydrides, in phosphorus-containing anhydrides;nucleoside-triphosphatase activity;nucleotide binding;purine nucleotide binding;purine ribonucleoside triphosphate …	CCT micro-complex	P50990	534	P50990	LRVDQIIMAKPAGGPKPPSGKKDWDDDQND_	PAGGPK(1)PPSGK	AkPAGGPkPPsGkkD
-0.217225	-0.781867	-0.0402165	-0.0618391	0.215682	CCT8	T-complex protein 1 subunit theta	270	adenyl nucleotide binding;adenyl ribonucleotide binding;ATP binding;ATPase activity;ATPase activity, coupled;binding;catalytic activity;hydrolase activity;hydrolase activity, acting on acid anhydrides;hydrolase activity, acting on acid anhydrides, in phosphorus-containing anhydrides;nucleoside-triphosphatase activity;nucleotide binding;purine nucleotide binding;purine ribonucleoside triphosphate …	CCT micro-complex	P50990	270	P50990	GTVLIKTAEELMNFSKGEENLMDAQVKAIAD	TAEELMNFSK(1)GEENLMDAQVK	EELMNFskGEENLMD
-3.20526	-5.65938	-3.25651	-2.20295	0.589229	CCT8	T-complex protein 1 subunit theta	540	adenyl nucleotide binding;adenyl ribonucleotide binding;ATP binding;ATPase activity;ATPase activity, coupled;binding;catalytic activity;hydrolase activity;hydrolase activity, acting on acid anhydrides;hydrolase activity, acting on acid anhydrides, in phosphorus-containing anhydrides;nucleoside-triphosphatase activity;nucleotide binding;purine nucleotide binding;purine ribonucleoside triphosphate …	CCT micro-complex	P50990	540	P50990	IMAKPAGGPKPPSGKKDWDDDQND_______	K(1)DWDDDQND	PkPPsGkkDWDDDQN
-1.69937	-1.53442	-1.66657	-1.585	-0.754757	CCT8	T-complex protein 1 subunit theta	466	adenyl nucleotide binding;adenyl ribonucleotide binding;ATP binding;ATPase activity;ATPase activity, coupled;binding;catalytic activity;hydrolase activity;hydrolase activity, acting on acid anhydrides;hydrolase activity, acting on acid anhydrides, in phosphorus-containing anhydrides;nucleoside-triphosphatase activity;nucleotide binding;purine nucleotide binding;purine ribonucleoside triphosphate …	CCT micro-complex	P50990	466	P50990	ALAENSGVKANEVISKLYAVHQEGNKNVGLD	ANEVISK(1)LYAVHQEGNK	kANEVISkLYAVHQE
3.87877	3.36387	3.82768	4.03295	4.13989	CCT8	T-complex protein 1 subunit theta	235	adenyl nucleotide binding;adenyl ribonucleotide binding;ATP binding;ATPase activity;ATPase activity, coupled;binding;catalytic activity;hydrolase activity;hydrolase activity, acting on acid anhydrides;hydrolase activity, acting on acid anhydrides, in phosphorus-containing anhydrides;nucleoside-triphosphatase activity;nucleotide binding;purine nucleotide binding;purine ribonucleoside triphosphate …	CCT micro-complex	P50990	235	P50990	GMVFKKETEGDVTSVKDAKIAVYSCPFDGMI	ETEGDVTSVK(1)DAK	EGDVTSVkDAKIAVY
2.46013	2.14741	2.35492	2.3934	2.45818	CCT8	T-complex protein 1 subunit theta	440	adenyl nucleotide binding;adenyl ribonucleotide binding;ATP binding;ATPase activity;ATPase activity, coupled;binding;catalytic activity;hydrolase activity;hydrolase activity, acting on acid anhydrides;hydrolase activity, acting on acid anhydrides, in phosphorus-containing anhydrides;nucleoside-triphosphatase activity;nucleotide binding;purine nucleotide binding;purine ribonucleoside triphosphate …	CCT micro-complex	P50990	440	P50990	SYGETCPGLEQYAIKKFAEAFEAIPRALAEN	K(1)FAEAFEAIPR	LEQyAIkkFAEAFEA
3.26935	3.25784	3.36384	3.40529	3.2519	CD151	CD151 antigen	7		ITGA3-ITGB1-CD151 complex;ITGA6-ITGB1-CD151 complex;ITGA6-ITGB4-CD151 complex;ITGA7-ITGB1-CD151 complex	P48509	7	P48509	_________MGEFNEKKTTCGTVCLKYLLFT	GEFNEK(0.983)K(0.017)	_MGEFNEkkTTCGTV
1.74133	1.81491	1.56051	1.48899	2.0468	CD320	CD320 antigen	278	binding;cobalamin binding;tetrapyrrole binding;vitamin binding		Q9NPF0	278	Q9NPF0	GLLVAMKESLLLSEQKTSLP___________	ESLLLSEQK(1)TSLP	SLLLSEQkTSLP___
-1.59957	-2.51254	-2.24953	-1.83149	-1.68111	CD81	CD81 antigen	144		GPR56-CD81-Galphaq/11-Gbeta complex;ITGA4-ITGB1-CD81 complex	P60033	144	P60033	QALQQAVVDDDANNAKAVVKTFHETLDCCGS	QFYDQALQQAVVDDDANNAK(0.999)AVVK(0.001)	DDDANNAkAVVkTFH
-2.40424	-1.50357	-1.82358	-1.58244	-1.96788	CDC123	Cell division cycle protein 123 homolog	308			O75794	308	O75794	EVTVQPSPYLSYRLPKDFVDLSTGEDAHKLI	LPK(1)DFVDLSTGEDAHK	yLsyRLPkDFVDLST
0.227363	0.139278	0.456058	0.547518	0.870821	CDC37	Hsp90 co-chaperone Cdc37;Hsp90 co-chaperone Cdc37, N-terminally processed	69	binding;protein binding;unfolded protein binding	CDC37-HSP90AA1-HSP90AB1-MAP3K11 complex;Emerin complex 25;HSP90-CDC37-LRRK2 complex;IKBKB-CDC37-KIAA1967-HSP90AB1-HSP90AA1 complex;Kinase maturation complex 1;Kinase maturation complex 2;TNF-alpha/NF-kappa B signaling complex 10;TNF-alpha/NF-kappa B signaling complex 6;TNF-alpha/NF-kappa B signaling complex 7;TNF-alpha/NF-kappa B signaling complex 8;TNF-alpha/NF-kappa B signaling complex 9	Q16543	69	Q16543	CRECKRKVAECQRKLKELEVAEGGKAELERL	LK(1)ELEVAEGGK	AECQRkLkELEVAEG
-2.88338	-3.15054	-2.72038	-3.42825	-2.50154	CDC37	Hsp90 co-chaperone Cdc37;Hsp90 co-chaperone Cdc37, N-terminally processed	352	binding;protein binding;unfolded protein binding	CDC37-HSP90AA1-HSP90AB1-MAP3K11 complex;Emerin complex 25;HSP90-CDC37-LRRK2 complex;IKBKB-CDC37-KIAA1967-HSP90AB1-HSP90AA1 complex;Kinase maturation complex 1;Kinase maturation complex 2;TNF-alpha/NF-kappa B signaling complex 10;TNF-alpha/NF-kappa B signaling complex 6;TNF-alpha/NF-kappa B signaling complex 7;TNF-alpha/NF-kappa B signaling complex 8;TNF-alpha/NF-kappa B signaling complex 9	Q16543	352	Q16543	IDSGLWVPNSKASEAKEGEEAGPGDPLLEAV	ASEAK(1)EGEEAGPGDPLLEAVPK	NSkASEAkEGEEAGP
0.0052042	-0.0489006	0.0016737	-0.246295	0.0488577	CDC42	Cell division control protein 42 homolog	135	binding;catalytic activity;enzyme binding;GTP binding;GTPase activity;guanyl nucleotide binding;guanyl ribonucleotide binding;hydrolase activity;hydrolase activity, acting on acid anhydrides;hydrolase activity, acting on acid anhydrides, in phosphorus-containing anhydrides;kinase binding;nucleoside-triphosphatase activity;nucleotide binding;protein binding;protein kinase binding;purine nucleotide…	APC-IQGAP1-Cdc42 complex;PAR6-CDC42 complex	P60953	135	P60953	RDDPSTIEKLAKNKQKPITPETAEKLARDLK	QK(1)PITPETAEK
-1.18524	-0.814766	-1.24687	-1.49826	-1.60594	CDC42	Cell division control protein 42 homolog	163	binding;catalytic activity;enzyme binding;GTP binding;GTPase activity;guanyl nucleotide binding;guanyl ribonucleotide binding;hydrolase activity;hydrolase activity, acting on acid anhydrides;hydrolase activity, acting on acid anhydrides, in phosphorus-containing anhydrides;kinase binding;nucleoside-triphosphatase activity;nucleotide binding;protein binding;protein kinase binding;purine nucleotide…	APC-IQGAP1-Cdc42 complex;PAR6-CDC42 complex	P60953	163	P60953	DLKAVKYVECSALTQKGLKNVFDEAILAALE	YVECSALTQK(0.995)GLK(0.005)	ECSALTQkGLkNVFD
-0.959462	-1.199	-1.10367	-1.08977	-1.09198	CDC73	Parafibromin	209	basal RNA polymerase II transcription machinery binding;basal transcription machinery binding;binding;enzyme binding;protein binding;RNA polymerase binding;RNA polymerase core enzyme binding;RNA polymerase II core binding	Paf complex	Q6P1J9	209	Q6P1J9	RSTIKTDLDDDITALKQRSFVDAEVDVTRDI	TDLDDDITALK(1)QR	DDDITALkQRsFVDA
-1.7883	-3.28201	-0.362186	-1.86963	-0.0768499	CDK1	Cyclin-dependent kinase 1	245	adenyl nucleotide binding;adenyl ribonucleotide binding;ATP binding;binding;catalytic activity;cyclin-dependent protein kinase activity;histone kinase activity;kinase activity;nucleotide binding;phosphotransferase activity, alcohol group as acceptor;protein kinase activity;protein serine/threonine kinase activity;purine nucleotide binding;purine ribonucleoside triphosphate binding;purine ribonucl…	CCNB1-CDC2 complex;CCNB2-CDC2 complex;CDC2-CCNA2 complex;CDC2-CCNA2-CDK2 complex;CDC2-CCNB1-CCNF complex;CDC2-CCNB1-PTCH1 complex;CDC2-PCNA-CCNB1-GADD45A complex;CDC2-PCNA-CCNB1-GADD45B complex;CDC2-PCNA-CCNB1-GADD45G complex;Cell cycle kinase complex CDC2;ESPL1-CDC2 complex;RalBP1-CDC2-CCNB1 complex;RC complex during G2/M-phase of cell cycle	P06493	245	P06493	EVESLQDYKNTFPKWKPGSLASHVKNLDENG	WK(1)PGSLASHVK	kNTFPkWkPGsLASH
-2.2071	-2.76719	-1.92806	-1.78091	-0.840143	CDK1	Cyclin-dependent kinase 1	9	adenyl nucleotide binding;adenyl ribonucleotide binding;ATP binding;binding;catalytic activity;cyclin-dependent protein kinase activity;histone kinase activity;kinase activity;nucleotide binding;phosphotransferase activity, alcohol group as acceptor;protein kinase activity;protein serine/threonine kinase activity;purine nucleotide binding;purine ribonucleoside triphosphate binding;purine ribonucl…	CCNB1-CDC2 complex;CCNB2-CDC2 complex;CDC2-CCNA2 complex;CDC2-CCNA2-CDK2 complex;CDC2-CCNB1-CCNF complex;CDC2-CCNB1-PTCH1 complex;CDC2-PCNA-CCNB1-GADD45A complex;CDC2-PCNA-CCNB1-GADD45B complex;CDC2-PCNA-CCNB1-GADD45G complex;Cell cycle kinase complex CDC2;ESPL1-CDC2 complex;RalBP1-CDC2-CCNB1 complex;RC complex during G2/M-phase of cell cycle	P06493	9	P06493	_______MEDYTKIEKIGEGTYGVVYKGRHK	IEK(1)IGEGTYGVVYK	EDytkIEkIGEGtyG
1.92397	1.99212	1.95007	2.15584	2.63459	CDK1	Cyclin-dependent kinase 1	56	adenyl nucleotide binding;adenyl ribonucleotide binding;ATP binding;binding;catalytic activity;cyclin-dependent protein kinase activity;histone kinase activity;kinase activity;nucleotide binding;phosphotransferase activity, alcohol group as acceptor;protein kinase activity;protein serine/threonine kinase activity;purine nucleotide binding;purine ribonucleoside triphosphate binding;purine ribonucl…	CCNB1-CDC2 complex;CCNB2-CDC2 complex;CDC2-CCNA2 complex;CDC2-CCNA2-CDK2 complex;CDC2-CCNB1-CCNF complex;CDC2-CCNB1-PTCH1 complex;CDC2-PCNA-CCNB1-GADD45A complex;CDC2-PCNA-CCNB1-GADD45B complex;CDC2-PCNA-CCNB1-GADD45G complex;Cell cycle kinase complex CDC2;ESPL1-CDC2 complex;RalBP1-CDC2-CCNB1 complex;RC complex during G2/M-phase of cell cycle	P06493	56	P06493	EEGVPSTAIREISLLKELRHPNIVSLQDVLM	EISLLK(1)ELR	IREISLLkELRHPNI
3.24695	3.52366	3.091	3.57745	3.94638	CDK5RAP3	CDK5 regulatory subunit-associated protein 3	166	binding;enzyme binding;kinase binding;protein binding;protein kinase binding		Q96JB5	166	Q96JB5	QAGAAEMREQFYHSCKQYGITGENVRGELLA	EQFYHSCK(1)QYGITGENVR	EQFyHsCkQYGITGE
1.5755	1.18003	1.28634	0.832788	0.377899	CDYL	Chromodomain Y-like protein	422	acetyltransferase activity;catalytic activity;histone acetyltransferase activity;lysine N-acetyltransferase activity;N-acetyltransferase activity;N-acyltransferase activity;transferase activity;transferase activity, transferring acyl groups;transferase activity, transferring acyl groups other than amino-acyl groups	CtBP complex	Q9Y232	422	Q9Y232	YFIRRLTDDRKRESTKMAEAIRNFVNTFIQF	ESTK(1)MAEAIR
1.06492	1.5397	1.26754	1.38092	0.305836	CDYL	Chromodomain Y-like protein	538	acetyltransferase activity;catalytic activity;histone acetyltransferase activity;lysine N-acetyltransferase activity;N-acetyltransferase activity;N-acyltransferase activity;transferase activity;transferase activity, transferring acyl groups;transferase activity, transferring acyl groups other than amino-acyl groups	CtBP complex	Q9Y232	538	Q9Y232	VFWPGTFTQEVMVRIKELASCNPVVLEESKA	IK(1)ELASCNPVVLEESK	QEVMVRIkELASCNP
NaN	NaN	NaN	NaN	NaN	CELF1;CELF2	CUGBP Elav-like family member 1;CUGBP Elav-like family member 2	436	binding;BRE binding;mRNA binding;nucleic acid binding;nucleotide binding;RNA binding;translation regulator activity;translation regulator activity, nucleic acid binding;translation repressor activity;translation repressor activity, nucleic acid binding		Q92879;O95319	436;458	Q92879	FMPFGNVVSAKVFIDKQTNLSKCFGFVSYDN	VFIDK(0.973)QTNLSK(0.027)	SAKVFIDkQTNLSKC
-1.6721	-2.27024	-1.69658	-1.81804	-0.928702	CENPF	Centromere protein F	1696	binding;chromatin binding;dynein binding;protein binding		P49454	1696	P49454	EQLLSSERQELDCLRKQYLSENEQWQQKLTS	QELDCLRK(1)
-0.17083	-0.60784	-0.385123	-0.661171	0.176335	CEP131	Centrosomal protein of 131 kDa	320			Q9UPN4	320	Q9UPN4	RQRSGEGTLLDLHQQKEAARRKAREEKARQA	SGEGTLLDLHQQK(1)EAAR	LLDLHQQkEAARRKA
1.10199	0.505645	0.31468	0.197522	0.629829	CEP131	Centrosomal protein of 131 kDa	656			Q9UPN4	656	Q9UPN4	KKVLSEKCEAVVAELKQEDQRCTERVAQAQA	CEAVVAELK(1)QEDQR	EAVVAELkQEDQRCT
1.30303	0.675597	0.969434	0.468081	1.13934	CEP131	Centrosomal protein of 131 kDa	955			Q9UPN4	955	Q9UPN4	LEQSERKLQERCSELKGQLGEAEGENLRLQG	CSELK(1)GQLGEAEGENLR	QERCSELkGQLGEAE
-2.63397	-2.49949	-3.24637	-2.85977	-2.4943	CEP131	Centrosomal protein of 131 kDa	228			Q9UPN4	228	Q9UPN4	IKAATCEGSESSGFGKLPKNVSSATHSARNN	AATCEGSESSGFGK(0.987)LPK(0.013)	SESSGFGkLPkNVSS
0.000155449	-0.517873	-0.627171	-1.18986	-0.817579	CEP55	Centrosomal protein of 55 kDa	233			Q53EZ4	233	Q53EZ4	QQTKKPESEGYLQEEKQKCYNDLLASAKKDL	KPESEGYLQEEK(0.982)QK(0.018)	EGyLQEEkQKCYNDL
-1.80307	-2.07044	-1.95061	-1.97937	-3.02071	CEP55	Centrosomal protein of 55 kDa	48			Q53EZ4	48	Q53EZ4	EIAHLKTSVDEITSGKGKLTDKERHRLLEKI	TSVDEITSGK(0.971)GK(0.029)
1.132	1.06556	1.23872	1.0384	1.51273	CETN1;CETN2	Centrin-1;Centrin-2	120	adenyl nucleotide binding;adenyl ribonucleotide binding;ATP binding;ATPase activity;ATPase activity, coupled;ATP-dependent helicase activity;binding;calcium ion binding;catalytic activity;cation binding;helicase activity;hydrolase activity;hydrolase activity, acting on acid anhydrides;hydrolase activity, acting on acid anhydrides, in phosphorus-containing anhydrides;ion binding;metal ion binding;…		Q12798;P41208	120;120	Q12798	EILKAFRLFDDDETGKISFKNLKRVANELGE	LFDDDETGK(1)ISFK	FDDDETGkISFkNLk
-0.649717	-0.553308	-0.35268	-0.188649	-0.0793667	CFL1	Cofilin-1	132		Cofilin-actin-CAP1 complex	P23528	132	P23528	YASSKDAIKKKLTGIKHELQANCYEEVKDRC	LTGIK(1)HELQANCYEEVKDR	kkkLTGIkHELQANC
-0.091999	-0.275944	-0.413632	-0.405893	-0.761498	CFL1	Cofilin-1	22		Cofilin-actin-CAP1 complex	P23528	22	P23528	VSDGVIKVFNDMKVRKSSTPEEVKKRKKAVL	K(1)SSTPEEVK	FNDMkVRksstPEEV
-1.20505	-1.31384	-0.995269	-1.80049	-0.987684	CFL1	Cofilin-1	144		Cofilin-actin-CAP1 complex	P23528	144	P23528	TGIKHELQANCYEEVKDRCTLAEKLGGSAVI	LTGIK(0.001)HELQANCYEEVK(0.999)DR	ANCyEEVkDRCTLAE
-0.660058	-0.0834141	0.00436974	-0.2143	-0.483282	CFL1;CFL2	Cofilin-1;Cofilin-2	92		Cofilin-actin-CAP1 complex	P23528;Q9Y281	92;92	P23528	DKDCRYALYDATYETKESKKEDLVFIFWAPE	YALYDATYETK(1)ESK	yDAtyEtkEskkEDL
-0.860024	-0.931121	-1.37144	-1.70728	-1.58522	CGN	Cingulin	499	actin binding;binding;catalytic activity;cytoskeletal protein binding;hydrolase activity;hydrolase activity, acting on acid anhydrides;hydrolase activity, acting on acid anhydrides, in phosphorus-containing anhydrides;motor activity;nucleoside-triphosphatase activity;protein binding;pyrophosphatase activity		Q9P2M7	499	Q9P2M7	LRLRERELTALKGALKEEVASRDQEVEHVRQ	GALK(1)EEVASR
-0.601857	-1.47579	-1.04225	-1.31857	-0.210508	CHCHD6	MICOS complex subunit MIC25	189			Q9BRQ6	189	Q9BRQ6	SEQFHEAASKMESTIKPRRVEPVCSGLQAQI	MESTIK(1)PRR
-0.467308	-0.964184	-0.829727	-1.07066	-0.121864	CHERP	Calcium homeostasis endoplasmic reticulum protein	872	binding;nucleic acid binding;RNA binding	17S U2 snRNP	Q8IWX8	872	Q8IWX8	SGGLGAKEQGIQDPIKGGDVRDKWDQYKGVG	EQGIQDPIK(1)GGDVR
-0.0616255	0.344743	-0.045784	0	0.272207	CHIC1	Cysteine-rich hydrophobic domain-containing protein 1	176			Q5VXU3	176	Q5VXU3	WPVICLNKRTRRSIQKLIEWENNRLYHKLAL	SIQK(1)LIEWENNR	RTRRSIQkLIEWENN
4.59784	5.01118	4.87229	4.98262	4.54577	CHIC2	Cysteine-rich hydrophobic domain-containing protein 2	117			Q9UKJ5	117	Q9UKJ5	WPVICLSKRTRRSIEKLLEWENNRLYHKLCL	SIEK(1)LLEWENNR	RTRRSIEkLLEWENN
-2.80094	-2.89793	-2.57263	-1.85848	-1.68842	CHMP2B	Charged multivesicular body protein 2b	195		ESCRT-III complex	Q9UQN3	195	Q9UQN3	KAPSAARSLPSASTSKATISDEEIERQLKAL	SLPSASTSK(1)ATISDEEIER
1.61533	1.37806	1.82521	1.94704	1.67959	CHMP2B	Charged multivesicular body protein 2b	37		ESCRT-III complex	Q9UQN3	37	Q9UQN3	RGTQRAIIRDRAALEKQEKQLELEIKKMAKI	AALEK(1)QEK
-0.280872	-0.305286	-0.639683	-0.580917	-0.35092	CHMP4B	Charged multivesicular body protein 4b	14		ESCRT-III complex	Q9H444	14	Q9H444	__MSVFGKLFGAGGGKAGKGGPTPQEAIQRL	LFGAGGGK(1)AGK	LFGAGGGkAGkGGPT
-1.48198	-1.38438	-1.84989	-2.16874	-1.85631	CHMP4B	Charged multivesicular body protein 4b	17		ESCRT-III complex	Q9H444	17	Q9H444	SVFGKLFGAGGGKAGKGGPTPQEAIQRLRDT	AGK(1)GGPTPQEAIQR	AGGGkAGkGGPTPQE
-2.74868	-2.67458	-1.55513	-0.580795	-0.396432	CHORDC1	Cysteine and histidine-rich domain-containing protein 1	143	binding;cation binding;ion binding;metal ion binding;transition metal ion binding;zinc ion binding		Q9UHD1	143	Q9UHD1	QALDKLKLSSGNEENKKEEDNDEIKIGTSCK	LSSGNEENK(0.841)K(0.159)EEDNDEIK
-2.3202	-1.40089	-1.77999	-1.36626	-2.86899	CIRBP	Cold-inducible RNA-binding protein	84	binding;mRNA 3'-UTR binding;mRNA binding;nucleic acid binding;nucleotide binding;RNA binding;rRNA binding;SSU rRNA binding;translation regulator activity;translation repressor activity	Spliceosome	Q14011	84	Q14011	GKSVDGRQIRVDQAGKSSDNRSRGYRGGSAG	VDQAGK(1)SSDNR	IRVDQAGkSSDNRSR
-1.3309	-0.737388	-1.79993	-1.63508	-2.27206	CKAP2	Cytoskeleton-associated protein 2	91			Q8WWK9	91	Q8WWK9	TKMADKENMKRPAESKNNTVVGKHCIPLKPS	RPAESK(1)NNTVVGK	MKRPAESkNNTVVGK
-1.51179	-0.931315	-1.66159	-0.616736	-0.836879	CKB	Creatine kinase B-type	313	adenyl nucleotide binding;adenyl ribonucleotide binding;ATP binding;binding;catalytic activity;creatine kinase activity;kinase activity;nucleotide binding;phosphotransferase activity, nitrogenous group as acceptor;purine nucleotide binding;purine ribonucleoside triphosphate binding;purine ribonucleotide binding;ribonucleotide binding;transferase activity;transferase activity, transferring phospho…	Emerin complex 52	P12277	313	P12277	KLPNLGKHEKFSEVLKRLRLQKRGTGGVDTA	FSEVLK(1)R	EkFsEVLkRLRLQKR
-2.44907	-2.96668	-2.24729	-3.09131	-1.96635	CKB	Creatine kinase B-type	381	adenyl nucleotide binding;adenyl ribonucleotide binding;ATP binding;binding;catalytic activity;creatine kinase activity;kinase activity;nucleotide binding;phosphotransferase activity, nitrogenous group as acceptor;purine nucleotide binding;purine ribonucleoside triphosphate binding;purine ribonucleotide binding;ribonucleotide binding;transferase activity;transferase activity, transferring phospho…	Emerin complex 52	P12277	381	P12277	RLEQGQAIDDLMPAQK_______________	LEQGQAIDDLMPAQK(1)
3.58947	3.66455	3.27448	4.07225	3.7961	CKB	Creatine kinase B-type	304	adenyl nucleotide binding;adenyl ribonucleotide binding;ATP binding;binding;catalytic activity;creatine kinase activity;kinase activity;nucleotide binding;phosphotransferase activity, nitrogenous group as acceptor;purine nucleotide binding;purine ribonucleoside triphosphate binding;purine ribonucleotide binding;ribonucleotide binding;transferase activity;transferase activity, transferring phospho…	Emerin complex 52	P12277	304	P12277	TGLRAGVHIKLPNLGKHEKFSEVLKRLRLQK	LPNLGK(1)HEK	IkLPNLGkHEkFsEV
0.538814	0.458256	0.743408	0.181782	0.764119	CLIC4	Chloride intracellular channel protein 4	146	anion channel activity;anion transmembrane transporter activity;channel activity;chloride channel activity;gated channel activity;ion channel activity;ion transmembrane transporter activity;passive transmembrane transporter activity;substrate-specific channel activity;substrate-specific transmembrane transporter activity;substrate-specific transporter activity;transmembrane transporter activity;t…		Q9Y696	146	Q9Y696	NSRPEANEALERGLLKTLQKLDEYLNSPLPD	GLLK(1)TLQK	ALERGLLkTLQKLDE
-0.159683	2.3118	0.106827	0.576225	0.796415	CLINT1	Clathrin interactor 1	625	binding;lipid binding		Q14677	625	Q14677	VQPKQDAFANFANFSK_______________	QDAFANFANFSK(1)	ANFANFSk_______
-0.702394	-1.11333	-0.853722	-0.505934	-0.657477	CLIP1	CAP-Gly domain-containing linker protein 1	589	binding;cation binding;cytoskeletal protein binding;identical protein binding;ion binding;metal ion binding;microtubule binding;microtubule plus-end binding;nucleic acid binding;protein binding;protein dimerization activity;protein homodimerization activity;transition metal ion binding;tubulin binding;zinc ion binding	APC-IQGAP1-CLIP-170 complex	P30622	589	P30622	KEHFGAREETHQKEIKALYTATEKLSKENES	EIK(1)ALYTATEK
-0.987959	-0.585749	-0.402236	-0.603501	-1.41335	CLN3	Battenin	262	binding;protein binding;unfolded protein binding		Q13286	262	Q13286	SAARQPLIRTEAPESKPGSSSSLSLRERWTV	TEAPESK(1)PGSSSSLSLR	RTEAPESkPGSSssL
-2.78994	-2.62318	-2.31975	-2.17338	-2.21931	CLNS1A	Methylosome subunit pICln	30		20S methylosome and RG-containing Sm protein complex;20S methylosome-SmD complex;20S methyltransferase complex;20S methyltransferase core complex;6S methyltransferase and RG-containing Sm proteins complex;6S methyltransferase complex;Anti-Sm protein complex;AR coactivator complex;JBP1-pICln complex	P54105	30	P54105	GLLRQQPDTEAVLNGKGLGTGTLYIAESRLS	QQPDTEAVLNGK(1)GLGTGTLYIAESR	TEAVLNGkGLGTGTL
1.06482	0.781453	1.22307	1.31584	1.40839	CLPTM1	Cleft lip and palate transmembrane protein 1	460			O96005	460	O96005	EHRVAGIFPRLSFKDKSTYIESSTKVYDDMA	DK(1)STYIESSTK	PRLSFkDkSTYIESS
0.0898638	-0.808268	-0.133705	-0.703568	0.00204754	CLTA	Clathrin light chain A	156	binding;peptide binding;structural molecule activity		P09496	156	P09496	KELEEWYARQDEQLQKTKANNRVADEAFYKQ	QDEQLQK(0.997)TK(0.003)
-0.943585	-1.18394	-1.20731	-1.28913	-0.618408	CLTB	Clathrin light chain B	204	binding;peptide binding;structural molecule activity		P09497	204	P09497	GTEWEKVAQLCDFNPKSSKQCKDVSRLRSVL	VAQLCDFNPK(0.99)SSK(0.01)	QLCDFNPksSkQCKD
NaN	NaN	NaN	NaN	NaN	CMAS	N-acylneuraminate cytidylyltransferase	185	catalytic activity;cytidylyltransferase activity;N-acylneuraminate cytidylyltransferase activity;nucleotidyltransferase activity;transferase activity;transferase activity, transferring phosphorus-containing groups		Q8NFW8	185	Q8NFW8	FSVVRRHQFRWSEIQKGVREVTEPLNLNPAK	WSEIQK(1)GVR
1.24314	0.396792	1.15545	1.1006	1.83813	CMPK1	UMP-CMP kinase	43	adenyl nucleotide binding;adenyl ribonucleotide binding;ATP binding;binding;catalytic activity;cytidylate kinase activity;kinase activity;nucleobase-containing compound kinase activity;nucleoside kinase activity;nucleotide binding;nucleotide kinase activity;phosphotransferase activity, phosphate group as acceptor;purine nucleotide binding;purine ribonucleoside triphosphate binding;purine ribonucl…		P30085	43	P30085	GYTHLSAGELLRDERKNPDSQYGELIEKYIK	K(1)NPDSQYGELIEK	ELLRDERkNPDSQyG
1.15645	1.23157	1.14405	1.02971	0.762055	CMTM6	CKLF-like MARVEL transmembrane domain-containing protein 6	167			Q9NX76	167	Q9NX76	FITMLYEKRQESQLRKPENTTRAEALTEPLN	K(1)PENTTR
-0.156713	0.707225	0.134754	0.693585	0.659094	CNBP	Cellular nucleic acid-binding protein	103	binding;cation binding;DNA binding;ion binding;metal ion binding;nucleic acid binding;nucleic acid binding transcription factor activity;sequence-specific DNA binding transcription factor activity;transition metal ion binding;zinc ion binding		P62633	103	P62633	KEPKREREQCCYNCGKPGHLARDCDHADEQK	EQCCYNCGK(1)PGHLAR
-0.552212	0.18403	-0.380496	-0.303875	0.0185804	CNNM3	Metal transporter CNNM3	462			Q8NE01	462	Q8NE01	SEILDESEDYRDTVVKRKPASLMAPLKRKEE	SEILDESEDYRDTVVK(1)R	DyRDtVVkRKPAsLM
0.678975	0.698563	0.647783	0.470168	-0.0181055	CNP	2',3'-cyclic-nucleotide 3'-phosphodiesterase	162	2',3'-cyclic-nucleotide 3'-phosphodiesterase activity;binding;catalytic activity;cyclic nucleotide binding;cyclic-nucleotide phosphodiesterase activity;hydrolase activity;hydrolase activity, acting on ester bonds;nucleic acid binding;nucleotide binding;phosphoric diester hydrolase activity;phosphoric ester hydrolase activity;RNA binding		P09543	162	P09543	LVEPKTAWRLDCAQLKEKNQWQLSADDLKKL	LDCAQLK(1)EK
NaN	NaN	NaN	NaN	NaN	COMMD3-BMI1;BMI1;PCGF2	Polycomb complex protein BMI-1;Polycomb group RING finger protein 2	216	acid-amino acid ligase activity;binding;catalytic activity;cation binding;chromatin binding;DNA binding;ion binding;ligase activity;ligase activity, forming carbon-nitrogen bonds;metal ion binding;nucleic acid binding;nucleic acid binding transcription factor activity;sequence-specific DNA binding;sequence-specific DNA binding transcription factor activity;small conjugating protein ligase activit…	BMI1-HPH1-HPH2 complex;CEN complex;hPRC1L complex;Polycomb repressive complex;Polycomb repressive complex 1 (PRC1, hPRC-H);Ubiquitin E3 ligase (BMI1, SPOP, CUL3)	R4GMX3;P35226;P35227	216;73;73	R4GMX3	VQVHKTRPLLNIRSDKTLQDIVYKLVPGLFK	SDK(1)TLQDIVYK	LLNIRSDkTLQDIVY
1.11229	0.612874	-1.20545	-1.63596	-1.21699	COPA	Coatomer subunit alpha;Xenin;Proxenin	411	structural molecule activity		P53621	411	P53621	IPKDADSQNPDAPEGKRSSGLTAVWVARNRF	DADSQNPDAPEGK(1)R	NPDAPEGkRsSGLTA
-0.133356	-0.265663	-0.410842	-0.466926	-0.202599	COPA	Coatomer subunit alpha;Xenin;Proxenin	825	structural molecule activity		P53621	825	P53621	LLTVSKGFFEGTIASKGKGGALAADIDIDTV	GFFEGTIASK(0.977)GK(0.023)	FEGtIAskGkGGALA
2.1177	2.38227	1.18443	1.25466	1.23304	COPA	Coatomer subunit alpha;Xenin;Proxenin	441	structural molecule activity		P53621	441	P53621	FAVLDRMHSLLIKNLKNEITKKVQVPNCDEI	NLK(1)NEITK	SLLIkNLkNEITkkV
-0.574176	-0.987727	-0.861248	-0.805747	-0.559686	COPS2	COP9 signalosome complex subunit 2	415	molecular transducer activity;protein binding transcription factor activity;signal transducer activity;transcription cofactor activity;transcription corepressor activity;transcription factor binding transcription factor activity	CNS-P53 complex;COP9 signalosome complex;CSA complex;CSA-POLIIa complex;DDB2 complex	P61201	415	P61201	GRIDQVNQLLELDHQKRGGARYTALDKWTNQ	IDQVNQLLELDHQK(1)R	LLELDHQkRGGARYT
1.15629	1.05969	1.01321	1.0081	0.96438	COPS3	COP9 signalosome complex subunit 3	281		CNS-P53 complex;COP9 signalosome complex;CSA complex;CSA-POLIIa complex;DDB2 complex	Q9UNS2	281	Q9UNS2	VYSTNNPSELRNLVNKHSETFTRDNNMGLVK	NLVNK(1)HSETFTR	ELRNLVNkHSETFTR
NaN	NaN	-3.50496	-4.07445	-4.50283	COPS3	COP9 signalosome complex subunit 3	418		CNS-P53 complex;COP9 signalosome complex;CSA complex;CSA-POLIIa complex;DDB2 complex	Q9UNS2	418	Q9UNS2	FVQKSMGSQEDDSGNKPSSYS__________	SMGSQEDDSGNK(1)PSSYS	QEDDSGNkPSsys__
-0.81483	-0.359501	-0.53869	-1.27625	-2.13852	COPS7B	COP9 signalosome complex subunit 7b	221			Q9H9Q2	221	Q9H9Q2	QQQVEAEVTNIKKTLKATASSSAQEMEQQLA	TLK(1)ATASSSAQEMEQQLAERECPPHAEQR	TNIkKTLkATASSSA
1.36072	0.960852	0.961047	0.18232	0.219431	COPZ1	Coatomer subunit zeta-1	39			P61923	39	P61923	DRLFAKYYDDTYPSVKEQKAFEKNIFNKTHR	YYDDTYPSVK(1)EQK	DDTYPSVkEQkAFEk
1.01079	0.72467	1.1313	0.280703	0.572792	COPZ1	Coatomer subunit zeta-1	46			P61923	46	P61923	YDDTYPSVKEQKAFEKNIFNKTHRTDSEIAL	AFEK(1)NIFNK	kEQkAFEkNIFNkTH
-2.11431	-1.6663	-1.46899	-1.14164	-1.20878	CPNE3	Copine-3	158	binding;calcium-dependent phospholipid binding;catalytic activity;kinase activity;lipid binding;phospholipid binding;phosphotransferase activity, alcohol group as acceptor;protein kinase activity;protein serine/threonine kinase activity;transferase activity;transferase activity, transferring phosphorus-containing groups;transporter activity		O75131	158	O75131	FEMEARKLDNKDLFGKSDPYLEFHKQTSDGN	DLFGK(1)SDPYLEFHK	DNKDLFGkSDPYLEF
2.20373	2.00063	2.21261	1.93282	2.24197	CPSF6	Cleavage and polyadenylation specificity factor subunit 6	459	binding;mRNA binding;nucleic acid binding;nucleotide binding;RNA binding	CF IIAm complex (Cleavage factor IIAm complex);CPSF6-EWSR1-ITCH-NUDT21-POLR2A-UBAP2L complex;CPSF6-ITCH-NUDT21-POLR2A complex;CPSF6-ITCH-NUDT21-POLR2A-UBAP2L complex;Mammalian cleavage factor I (CF Im);Spliceosome	Q16630	459	Q16630	AIETLVTAISLIKQSKVSADDRCKVLISSLQ	QSK(1)VSADDR	ISLIKQSkVSADDRC
-0.837726	-0.943163	-0.959304	-0.762911	-0.258898	CRABP2	Cellular retinoic acid-binding protein 2	83	binding;carboxylic acid binding;isoprenoid binding;lipid binding;monocarboxylic acid binding;retinal binding;retinoic acid binding;retinoid binding;retinol binding;transporter activity;vitamin binding		P29373	83	P29373	VGEEFEEQTVDGRPCKSLVKWESENKMVCEQ	VGEEFEEQTVDGRPCK(0.993)SLVK(0.007)	TVDGRPCkSLVkWES
0.737475	0.397485	0.457762	0.553438	0.790505	CRABP2	Cellular retinoic acid-binding protein 2	102	binding;carboxylic acid binding;isoprenoid binding;lipid binding;monocarboxylic acid binding;retinal binding;retinoic acid binding;retinoid binding;retinol binding;transporter activity;vitamin binding		P29373	102	P29373	KWESENKMVCEQKLLKGEGPKTSWTRELTND	LLK(1)GEGPK	VCEQKLLkGEGPKTS
0.662445	0.115739	-0.0954161	-0.451535	-0.713306	CSDE1	Cold shock domain-containing protein E1	277	binding;DNA binding;nucleic acid binding;RNA binding	Multiprotein complex (mRNA turnover)	O75534	277	O75534	HFEGTVTKVIPKVPSKNQNDPLPGRIKVDFV	VPSK(1)NQNDPLPGR	VIPKVPSkNQNDPLP
-1.12129	-0.197137	-0.848629	-0.533185	-0.845555	CSDE1	Cold shock domain-containing protein E1	648	binding;DNA binding;nucleic acid binding;RNA binding	Multiprotein complex (mRNA turnover)	O75534	648	O75534	PFGIVGMANKGDCLQKGESVKFQLCVLGQNA	GDCLQK(1)GESVK	NKGDCLQkGESVKFQ
0.896962	0.545041	0.664545	0.483099	0.910502	CSDE1	Cold shock domain-containing protein E1	239	binding;DNA binding;nucleic acid binding;RNA binding	Multiprotein complex (mRNA turnover)	O75534	239	O75534	QPGDDVEFTIKDRNGKEVATDVRLLPQGTVI	NGK(1)EVATDVR	TIkDRNGkEVATDVR
2.57152	3.41202	2.34654	2.54514	2.26494	CSDE1	Cold shock domain-containing protein E1	758	binding;DNA binding;nucleic acid binding;RNA binding	Multiprotein complex (mRNA turnover)	O75534	758	O75534	KAVAAPRPDRLVNRLKNITLDDASAPRLMVL	LK(1)NITLDDASAPR	DRLVNRLkNItLDDA
2.97611	2.62506	2.83185	2.37445	2.68087	CSDE1	Cold shock domain-containing protein E1	91	binding;DNA binding;nucleic acid binding;RNA binding	Multiprotein complex (mRNA turnover)	O75534	91	O75534	DRRTGKPIAVKLVKIKQEILPEERMNGQVVC	IK(1)QEILPEER	AVKLVKIkQEILPEE
3.30553	3.02508	3.36818	3.30745	3.64784	CSDE1	Cold shock domain-containing protein E1	81	binding;DNA binding;nucleic acid binding;RNA binding	Multiprotein complex (mRNA turnover)	O75534	81	O75534	GDDVEFEVSSDRRTGKPIAVKLVKIKQEILP	TGK(1)PIAVK	SSDRRTGkPIAVKLV
-1.51065	-1.35126	-1.18147	-1.09246	-1.02761	CSNK1A1	Casein kinase I isoform alpha	304	adenyl nucleotide binding;adenyl ribonucleotide binding;ATP binding;binding;catalytic activity;kinase activity;nucleotide binding;phosphotransferase activity, alcohol group as acceptor;protein kinase activity;protein serine/threonine kinase activity;purine nucleotide binding;purine ribonucleoside triphosphate binding;purine ribonucleotide binding;ribonucleotide binding;transferase activity;transf…		P48729	304	P48729	NHQYDYTFDWTMLKQKAAQQAASSSGQGQQA	QK(1)AAQQAASSSGQGQQAQTPTGK	DWTMLkQkAAQQAAs
-0.419104	-2.21683	-0.968665	-1.6829	-0.129749	CSNK2A2	Casein kinase II subunit alpha'	159	adenyl nucleotide binding;adenyl ribonucleotide binding;ATP binding;binding;catalytic activity;kinase activity;nucleotide binding;phosphotransferase activity, alcohol group as acceptor;protein kinase activity;protein serine/threonine kinase activity;purine nucleotide binding;purine ribonucleoside triphosphate binding;purine ribonucleotide binding;ribonucleotide binding;transferase activity;transf…	Casein kinase II (beta-dimer, alpha, alpha');Casein kinase II (beta-dimer, alpha'-dimer);Casein kinase II complex;Casein kinase II-HMG1 complex;FACT complex, UV-activated	P19784	159	P19784	ALDYCHSKGIMHRDVKPHNVMIDHQQKKLRL	GIMHRDVK(1)
-0.78853	-0.688752	-0.254787	-0.526074	0.0742378	CSTB	Cystatin-B	91	cysteine-type endopeptidase inhibitor activity;endopeptidase inhibitor activity;endopeptidase regulator activity;enzyme inhibitor activity;enzyme regulator activity;peptidase inhibitor activity;peptidase regulator activity		P04080	91	P04080	ENKPLTLSNYQTNKAKHDELTYF________	AK(1)HDELTYF	NYQTNKAkHDELTyF
-3.07327	-2.94012	-3.31391	-3.80845	-3.32558	CSTF2	Cleavage stimulation factor subunit 2	572	binding;nucleic acid binding;nucleotide binding;RNA binding	BARD1-BRCA1-CSTF complex;BARD1-BRCA1-CSTF64 complex;Cleavage stimulation factor;Polyadenylation complex (CSTF1, CSTF2, CSTF3, SYMPK CPSF1, CPSF2, CPSF3)	P33240	572	P33240	PEQRQSILILKEQIQKSTGAP__________	EQIQK(1)STGAP	ILKEQIQkSTGAP__
-2.30435	-2.33674	-2.05175	-2.21986	-2.0776	CTBP1;CTBP2	C-terminal-binding protein 1;C-terminal-binding protein 2	273	binding;catalytic activity;coenzyme binding;cofactor binding;NAD binding;nucleic acid binding transcription factor activity;nucleotide binding;oxidoreductase activity;oxidoreductase activity, acting on CH-OH group of donors;oxidoreductase activity, acting on the CH-OH group of donors, NAD or NADP as acceptor;protein binding;protein binding transcription factor activity;protein C-terminus binding;…	BRCA1-CtIP-CtBP complex;CtBP complex;CtBP core complex;LSD1 complex;SHARP-CtBP complex;SHARP-CtBP1-CtIP complex;SHARP-CtBP1-CtIP-RBP-Jkappa corepressor complex	Q13363;P56545	273;279	Q13363	GAFLVNTARGGLVDEKALAQALKEGRIRGAA	GGLVDEK(1)ALAQALK	RGGLVDEkALAQALk
0.356639	-0.371196	0.141168	-0.232359	0.778892	CTNNA1	Catenin alpha-1	178	structural molecule activity	Catenin (alpha) - catenin (beta) complex;Cell-cell junction complex (ARHGAP10-CTNNA1);SDCBP-CTNNB1-CTNNA1-CDH1 complex	P35221	178	P35221	KLRNAGNEQDLGIQYKALKPEVDKLNIMAAK	NAGNEQDLGIQYK(1)	QDLGIQykALkPEVD
0.484219	0.627196	0.223156	-0.618797	0.156986	CTNND1	Catenin delta-1	25			O60716	25	O60716	ASILASVKEQEAQFEKLTRALEEERRHVSAQ	EQEAQFEK(1)LTR	EQEAQFEkLtRALEE
1.56231	1.11693	0.929889	0.759079	0.866128	CTNND1	Catenin delta-1	355			O60716	355	O60716	AQHERGSLASLDSLRKGGPPPPNWRQPELPE	K(1)GGPPPPNWR	AsLDsLRkGGPPPPN
3.64217	3.8148	3.23476	2.81738	3.04802	CTNND1	Catenin delta-1	517			O60716	517	O60716	IIPHSGWEREPNEDCKPRHIEWESVLTNTAG	EPNEDCK(1)PR	REPNEDCkPRHIEWE
-0.0117855	0.202086	0.351241	0.687809	0.612611	CTR9	RNA polymerase-associated protein CTR9 homolog	770		Paf complex	Q6PD62	770	Q6PD62	FNVALVLQRLATSVLKDEKSNLKEVLNAVKE	LATSVLK(1)DEK	RLATSVLkDEKSNLK
-0.941198	-0.36178	-1.15528	-0.45728	-1.39648	CTR9	RNA polymerase-associated protein CTR9 homolog	187		Paf complex	Q6PD62	187	Q6PD62	ISFNKKDYRGALAYYKKALRTNPGCPAEVRL	GALAYYK(0.972)K(0.028)
-0.786692	0.990128	-0.636607	-0.915337	-0.8143	CUEDC2	CUE domain-containing protein 2	272			Q9H467	272	Q9H467	GERFKDVRNPEAEEMKATYINLKPARKYRFH	NPEAEEMK(1)ATYINLKPAR	NPEAEEMkAtyINLk
4.05102	4.40656	2.38426	2.07293	1.82146	CUEDC2	CUE domain-containing protein 2	256			Q9H467	256	Q9H467	PKKLIRYIDNQVVSTKGERFKDVRNPEAEEM	YIDNQVVSTK(1)GER	DNQVVSTkGERFKDV
1.13614	1.69165	0.827508	0.841447	1.01087	CUEDC2	CUE domain-containing protein 2	279			Q9H467	279	Q9H467	RNPEAEEMKATYINLKPARKYRFH_______	ATYINLK(1)PAR	kAtyINLkPARKYRF
0.279477	-0.119048	0.313415	0.0694199	0.304992	CUL1	Cullin-1	769		CAND1-CUL1-RBX1 complex;Heterotrimeric SKP1-CUL1-ROC1 complex;Neddylin ligase (FBXO11, SKP1, CUL1, RBX1);p27-cyclinE-Cdk2 - Ubiquitin E3 ligase (SKP1A, SKP2, CUL1, CKS1B, RBX1) complex;TNF-alpha/NF-kappa B signaling complex (CHUK, BTRC, NFKB2, PPP6C, REL, CUL1, IKBKE, SAPS2, SAPS1, ANKRD28, RELA, SKP1);TNF-alpha/NF-kappa B signaling complex 5;Ubiquitin E3 ligase (CDC34, CUL1, RBX1);Ubiquitin E3 l…	Q13616	769	Q13616	DILIEKEYLERVDGEKDTYSYLA________	VDGEK(1)DTYSYLA	LERVDGEkDTYSYLA
NaN	NaN	NaN	NaN	NaN	CUL2	Cullin-2	728	binding;enzyme binding;protein binding;ubiquitin protein ligase binding	CAND1-CUL2-RBX1 complex;Ubiquitin E3 ligase (CSN1, CSN8, HRT1, SKP1, SKP2, CUL1, CUL2, CUL3);Ubiquitin E3 ligase (VHL, TCEB1, TCEB2, CUL2);Ubiquitin E3 ligase (VHL, TCEB1, TCEB2, CUL2, RBX1)	Q13617	728	Q13617	PSISMIKKCIEVLIDKQYIERSQASADEYSY	CIEVLIDK(1)
2.38795	3.99692	3.38519	3.44754	2.9702	CUL5	Cullin-5	724	binding;calcium channel activity;cation channel activity;cation transmembrane transporter activity;channel activity;enzyme binding;ion channel activity;ion transmembrane transporter activity;passive transmembrane transporter activity;protein binding;receptor activity;substrate-specific channel activity;substrate-specific transmembrane transporter activity;substrate-specific transporter activity;t…	Ubiquitin E3 ligase (ASB1, TCEB1, TCEB2, CUL5, RNF7);Ubiquitin E3 ligase (ASB12, TCEB1, TCEB2, CUL5, RNF7);Ubiquitin E3 ligase (ASB2, TCEB1, TCEB2, CUL5, RNF7);Ubiquitin E3 ligase (ASB6, TCEB1, TCEB2, CUL5, RNF7);Ubiquitin E3 ligase (ASB7, TCEB1, TCEB2, CUL5, RNF7);Ubiquitin E3 ligase (WSB1, TCEB1, TCEB2, CUL5, RBX1)	Q93034	724	Q93034	QLRILRTQEAIIQIMKMRKKISNAQLQTELV	TQEAIIQIMK(1)MR	EAIIQIMkMRKKIsN
5.27553	5.94501	5.68769	5.97112	5.40497	CUL9	Cullin-9	1881	adenyl nucleotide binding;adenyl ribonucleotide binding;ATP binding;binding;cation binding;ion binding;metal ion binding;nucleotide binding;purine nucleotide binding;purine ribonucleoside triphosphate binding;purine ribonucleotide binding;ribonucleotide binding;transition metal ion binding;zinc ion binding		Q8IWT3	1881	Q8IWT3	EQKRNLLSCLLVRILKAHGEKGLHIDQLVCL	ILK(1)AHGEK	CLLVRILkAHGEKGL
-0.224102	-0.750128	-0.77081	-1.8319	-1.0787	CYFIP1;CYFIP2	Cytoplasmic FMR1-interacting protein 1;Cytoplasmic FMR1-interacting protein 2	1083	actin binding;actin filament binding;binding;cytoskeletal protein binding;enzyme binding;GTPase binding;protein binding;Rac GTPase binding;Ras GTPase binding;Rho GTPase binding;small GTPase binding	Profilin 2 complex;Wave-2 complex	Q7L576;Q96F07	1083;1107	Q7L576	TPQQIAIAREGDLLTKERLCCGLSMFEVILT	EGDLLTK(1)ER	REGDLLTkERLCCGL
-4.1133	-2.86493	-4.03633	-3.45689	-3.81121	CYP51A1	Lanosterol 14-alpha demethylase	436	binding;catalytic activity;cation binding;demethylase activity;electron carrier activity;heme binding;ion binding;iron ion binding;metal ion binding;monooxygenase activity;oxidoreductase activity;oxidoreductase activity, acting on paired donors, with incorporation or reduction of molecular oxygen;oxidoreductase activity, acting on paired donors, with incorporation or reduction of molecular oxygen…		Q16850	436	Q16850	FNPDRYLQDNPASGEKFAYVPFGAGRHRCIG	YLQDNPASGEK(1)FAYVPFGAGR
NaN	NaN	NaN	NaN	NaN	DAG1	Dystroglycan;Alpha-dystroglycan;Beta-dystroglycan	793	actin binding;actinin binding;alpha-actinin binding;binding;calcium ion binding;cation binding;cytoskeletal protein binding;extracellular matrix binding;ion binding;laminin binding;laminin-1 binding;metal ion binding;protein binding;protein domain specific binding;SH2 domain binding;structural constituent of muscle;structural molecule activity;tubulin binding	Beta-dystroglycan-caveolin-3 complex;UTM-SGCE-DAG1-CAV1-NOS3 complex	Q14118	793	Q14118	KRKGKLTLEDQATFIKKGVPIIFADELDDSK	LTLEDQATFIK(0.977)K(0.023)	EDQAtFIkkGVPIIF
-1.57994	-1.7549	-1.40907	-1.22482	-0.0414162	DBI	Acyl-CoA-binding protein	77	benzodiazepine receptor binding;binding;carboxylic acid binding;coenzyme binding;cofactor binding;fatty acid binding;fatty-acyl-CoA binding;lipid binding;monocarboxylic acid binding;protein binding;receptor binding		P07108	77	P07108	LKGTSKEDAMKAYINKVEELKKKYGI_____	AYINK(1)VEELK	AMKAYINkVEELkKK
-2.28154	-2.51138	-2.06301	-1.92337	-2.39376	DCAF5	DDB1- and CUL4-associated factor 5	699			Q96JK2	699	Q96JK2	LVTGEADEGRAGTSHKDNPAPSSSKEACLNI	AGTSHK(1)DNPAPSSSK	GRAGTSHkDNPAPSS
-0.524436	-0.764272	-0.361772	-0.347908	-0.132687	DCTN2	Dynactin subunit 2	125	catalytic activity;hydrolase activity;hydrolase activity, acting on acid anhydrides;hydrolase activity, acting on acid anhydrides, in phosphorus-containing anhydrides;motor activity;nucleoside-triphosphatase activity;pyrophosphatase activity	Dynactin complex (DCTN1, DCTN2, DCTN3, DCTN4, DCTN6, CAPZA1, CAPZB, ACTR1A)	Q13561	125	Q13561	VQELTTEVEKIKTTVKESATEEKLTPVLLAK	TTVK(1)ESATEEK
-1.22649	-0.974611	-1.39755	-1.48055	-1.25614	DCTN4	Dynactin subunit 4	212		Dynactin complex (DCTN1, DCTN2, DCTN3, DCTN4, DCTN6, CAPZA1, CAPZB, ACTR1A)	Q9UJW0	212	Q9UJW0	ISTLAGLSLKEGEDQKEIKIEPAQAVDEVEP	EGEDQK(1)EIK	LkEGEDQkEIkIEPA
0.555577	0.129946	-0.003088	-0.364164	-0.31804	DCUN1D1	DCN1-like protein 1	143			Q96GG9	143	Q96GG9	ELGCDSIEKLKAQIPKMEQELKEPGRFKDFY	AQIPK(1)MEQELKEPGR	KLKAQIPkMEQELkE
4.51354	4.38412	3.94104	3.64193	3.54634	DCUN1D1	DCN1-like protein 1	149			Q96GG9	149	Q96GG9	IEKLKAQIPKMEQELKEPGRFKDFYQFTFNF	MEQELK(1)EPGR	PkMEQELkEPGRFKD
3.64391	3.26819	3.27731	3.26064	3.10931	DCUN1D1	DCN1-like protein 1	57			Q96GG9	57	Q96GG9	DNFFQNPELYIRESVKGSLDRKKLEQLYNRY	ESVK(1)GSLDR	LYIRESVkGSLDRkk
0.15488	0.389492	0.566217	0.416523	0.641769	DDB1	DNA damage-binding protein 1	1121	binding;damaged DNA binding;DNA binding;nucleic acid binding	CEN complex;CSA complex;CSA-POLIIa complex;DDB complex;DDB2 complex;SNW1 complex;Ubiquitin E3 ligase (AHR, ARNT, DDB1, TBL3, CUL4B, RBX1);Ubiquitin E3 ligase (CDT1, DDB1, CUL4A, RBX1);Ubiquitin E3 ligase (DDB1, CUL4A, RBX1);Ubiquitin E3 ligase (DDB1, DDB2, CUL4A, CUL4B, RBX1);Ubiquitin E3 ligase (DET1, DDB1, CUL4A, RBX1, COP1)	Q16531	1121	Q16531	QEVVANLQYDDGSGMKREATADDLIKVVEEL	MQEVVANLQYDDGSGMK(1)R	YDDGSGMkREAtADD
-2.08452	-0.391078	-1.42946	-2.12896	-2.12577	DDB1	DNA damage-binding protein 1	204	binding;damaged DNA binding;DNA binding;nucleic acid binding	CEN complex;CSA complex;CSA-POLIIa complex;DDB complex;DDB2 complex;SNW1 complex;Ubiquitin E3 ligase (AHR, ARNT, DDB1, TBL3, CUL4B, RBX1);Ubiquitin E3 ligase (CDT1, DDB1, CUL4A, RBX1);Ubiquitin E3 ligase (DDB1, CUL4A, RBX1);Ubiquitin E3 ligase (DDB1, DDB2, CUL4A, CUL4B, RBX1);Ubiquitin E3 ligase (DET1, DDB1, CUL4A, RBX1, COP1)	Q16531	204	Q16531	HVKTYEVSLREKEFNKGPWKQENVEAEASMV	EK(0.001)EFNK(0.998)GPWK(0.001)	LREKEFNkGPWKQEN
-0.297791	2.08912	1.05604	1.27087	-0.668744	DDB2	DNA damage-binding protein 2	5	binding;damaged DNA binding;DNA binding;nucleic acid binding	DDB complex;DDB2 complex;Ubiquitin E3 ligase (DDB1, DDB2, CUL4A, CUL4B, RBX1)	Q92466	5	Q92466	___________MAPKKRPETQKTSEIVLRPR	K(1)RPETQK
-0.437435	0.258251	-0.0840435	-0.122455	0.412092	DDI2	Protein DDI1 homolog 2	153	aspartic-type endopeptidase activity;aspartic-type peptidase activity;catalytic activity;endopeptidase activity;hydrolase activity;peptidase activity;peptidase activity, acting on L-amino acid peptides		Q5TDH0	153	Q5TDH0	LRDMLLANPHELSLLKERNPPLAEALLSGDL	DMLLANPHELSLLK(1)ER	PHELsLLkERNPPLA
0.190119	0.392431	-0.343747	0.0092926	-0.423256	DDI2	Protein DDI1 homolog 2	283	aspartic-type endopeptidase activity;aspartic-type peptidase activity;catalytic activity;endopeptidase activity;hydrolase activity;peptidase activity;peptidase activity, acting on L-amino acid peptides		Q5TDH0	283	Q5TDH0	CNIMRLVDRRWAGIAKGVGTQKIIGRVHLAQ	WAGIAK(1)GVGTQK	RRWAGIAkGVGTQkI
-0.964215	-1.1228	-0.532318	-0.610197	-0.260548	DDX21	Nucleolar RNA helicase 2	402	adenyl nucleotide binding;adenyl ribonucleotide binding;ATP binding;ATPase activity;ATPase activity, coupled;ATP-dependent helicase activity;ATP-dependent RNA helicase activity;binding;catalytic activity;double-stranded RNA binding;helicase activity;hydrolase activity;hydrolase activity, acting on acid anhydrides;hydrolase activity, acting on acid anhydrides, in phosphorus-containing anhydrides;n…	Nop56p-associated pre-rRNA complex;Toposome	Q9NR30	402	Q9NR30	KKYMKSTYEQVDLIGKKTQKTAITVEHLAIK	STYEQVDLIGK(0.853)K(0.147)
0.979667	1.31545	0.867312	0.0480804	-1.30362	DDX24	ATP-dependent RNA helicase DDX24	772	adenyl nucleotide binding;adenyl ribonucleotide binding;ATP binding;ATPase activity;ATPase activity, coupled;ATP-dependent helicase activity;ATP-dependent RNA helicase activity;binding;catalytic activity;helicase activity;hydrolase activity;hydrolase activity, acting on acid anhydrides;hydrolase activity, acting on acid anhydrides, in phosphorus-containing anhydrides;nucleic acid binding;nucleosi…		Q9GZR7	772	Q9GZR7	AALEIELEEDMYKGGKADQQEERRRQKQMKV	GGK(1)ADQQEER	EDMYKGGkADQQEER
NaN	NaN	NaN	NaN	NaN	DDX39B;DDX39A	Spliceosome RNA helicase DDX39B;ATP-dependent RNA helicase DDX39A	131	adenyl nucleotide binding;adenyl ribonucleotide binding;ATP binding;ATPase activity;ATPase activity, coupled;ATP-dependent helicase activity;ATP-dependent protein binding;ATP-dependent RNA helicase activity;binding;catalytic activity;helicase activity;hydrolase activity;hydrolase activity, acting on acid anhydrides;hydrolase activity, acting on acid anhydrides, in phosphorus-containing anhydrides…	Emerin complex 52;Exon junction complex;Spliceosome;TREX complex	Q13838;O00148	131;130	Q13838	VLVMCHTRELAFQISKEYERFSKYMPNVKVA	ELAFQISK(1)EYER	ELAFQISkEYERFSk
-1.40605	-1.74599	-1.01453	-0.907373	-0.733294	DDX46	Probable ATP-dependent RNA helicase DDX46	907	adenyl nucleotide binding;adenyl ribonucleotide binding;ATP binding;ATPase activity;ATPase activity, coupled;ATP-dependent helicase activity;binding;catalytic activity;helicase activity;hydrolase activity;hydrolase activity, acting on acid anhydrides;hydrolase activity, acting on acid anhydrides, in phosphorus-containing anhydrides;nucleic acid binding;nucleoside-triphosphatase activity;nucleotid…	17S U2 snRNP;Spliceosome	Q7L014	907	Q7L014	SAKTIAEQLAEKINAKLNYVPLEKQEEERQD	INAK(0.999)LNYVPLEK(0.001)	LAEkINAkLNyVPLE
-1.5109	-1.73369	-1.82715	-2.48978	-2.07753	DDX46	Probable ATP-dependent RNA helicase DDX46	1025	adenyl nucleotide binding;adenyl ribonucleotide binding;ATP binding;ATPase activity;ATPase activity, coupled;ATP-dependent helicase activity;binding;catalytic activity;helicase activity;hydrolase activity;hydrolase activity, acting on acid anhydrides;hydrolase activity, acting on acid anhydrides, in phosphorus-containing anhydrides;nucleic acid binding;nucleoside-triphosphatase activity;nucleotid…	17S U2 snRNP;Spliceosome	Q7L014	1025	Q7L014	KEELIRLQNSYQPTNKGRYKVL_________	LQNSYQPTNK(1)GR
-0.887425	-1.14092	-0.438611	-0.767893	-0.177104	DDX5	Probable ATP-dependent RNA helicase DDX5	340	adenyl nucleotide binding;adenyl ribonucleotide binding;androgen receptor binding;ATP binding;ATPase activity;ATPase activity, coupled;ATP-dependent helicase activity;ATP-dependent RNA helicase activity;binding;catalytic activity;estrogen receptor binding;helicase activity;hormone receptor binding;hydrolase activity;hydrolase activity, acting on acid anhydrides;hydrolase activity, acting on acid …	C complex spliceosome;DGCR8 multiprotein complex;Large Drosha complex;snRNP-free U1A (SF-A) complex;Spliceosome	P17844	340	P17844	KDEKLIRLMEEIMSEKENKTIVFVETKRRCD	LMEEIMSEK(0.998)ENK(0.002)	MEEIMSEkENKtIVF
NaN	NaN	NaN	NaN	NaN	DDX50	ATP-dependent RNA helicase DDX50	506	adenyl nucleotide binding;adenyl ribonucleotide binding;ATP binding;ATPase activity;ATPase activity, coupled;ATP-dependent helicase activity;binding;catalytic activity;helicase activity;hydrolase activity;hydrolase activity, acting on acid anhydrides;hydrolase activity, acting on acid anhydrides, in phosphorus-containing anhydrides;nucleic acid binding;nucleoside-triphosphatase activity;nucleotid…		Q9BQ39	506	Q9BQ39	FYQPRERGQLRYVEQKAGITFKRVGVPSTMD	YVEQK(1)AGITFK
NaN	NaN	NaN	NaN	NaN	DDX56	Probable ATP-dependent RNA helicase DDX56	461	adenyl nucleotide binding;adenyl ribonucleotide binding;ATP binding;ATPase activity;ATPase activity, coupled;ATP-dependent helicase activity;ATP-dependent RNA helicase activity;binding;catalytic activity;helicase activity;hydrolase activity;hydrolase activity, acting on acid anhydrides;hydrolase activity, acting on acid anhydrides, in phosphorus-containing anhydrides;nucleic acid binding;nucleosi…		Q9NY93	461	Q9NY93	RLKEIKEELLHSEKLKTYFEDNPRDLQLLRH	LK(1)TYFEDNPR
NaN	NaN	NaN	NaN	NaN	DENR	Density-regulated protein	93	binding;nucleic acid binding;RNA binding;translation factor activity, nucleic acid binding;translation initiation factor activity		O43583	93	O43583	AGISEGQGTAGEEEEKKKQKRGGRGQIKQKK	QEAGISEGQGTAGEEEEK(0.333)K(0.333)K(0.333)
NaN	NaN	NaN	NaN	NaN	DENR	Density-regulated protein	94	binding;nucleic acid binding;RNA binding;translation factor activity, nucleic acid binding;translation initiation factor activity		O43583	94	O43583	GISEGQGTAGEEEEKKKQKRGGRGQIKQKKK	QEAGISEGQGTAGEEEEK(0.333)K(0.333)K(0.333)
NaN	NaN	NaN	NaN	NaN	DENR	Density-regulated protein	95	binding;nucleic acid binding;RNA binding;translation factor activity, nucleic acid binding;translation initiation factor activity		O43583	95	O43583	ISEGQGTAGEEEEKKKQKRGGRGQIKQKKKT	QEAGISEGQGTAGEEEEK(0.333)K(0.333)K(0.333)
-4.90332	-0.781954	-2.39586	-0.380817	-0.253647	DENR	Density-regulated protein	114	binding;nucleic acid binding;RNA binding;translation factor activity, nucleic acid binding;translation initiation factor activity		O43583	114	O43583	GGRGQIKQKKKTVPQKVTIAKIPRAKKKYVT	TVPQK(1)VTIAK
-3.27652	-2.41898	-3.16461	-3.00803	-3.67271	DFFA	DNA fragmentation factor subunit alpha	213	catalytic activity;deoxyribonuclease activity;hydrolase activity;hydrolase activity, acting on ester bonds;nuclease activity		O00273	213	O00273	ALEKEGSLLSKQEESKAAFGEEVDAVDTGIS	QEESK(1)AAFGEEVDAVDTGISR
-1.88579	-1.41881	-1.57529	-1.55778	-1.31906	DFFA	DNA fragmentation factor subunit alpha	208	catalytic activity;deoxyribonuclease activity;hydrolase activity;hydrolase activity, acting on ester bonds;nuclease activity		O00273	208	O00273	QLYLQALEKEGSLLSKQEESKAAFGEEVDAV	EGSLLSK(1)QEESK
1.12467	1.00479	1.57993	1.43377	1.83896	DHPS	Deoxyhypusine synthase	366	catalytic activity;deoxyhypusine synthase activity;transferase activity;transferase activity, transferring alkyl or aryl (other than methyl) groups		P49366	366	P49366	VAETFAQKMDAFMHEKNED____________	MDAFMHEK(1)NED	MDAFMHEkNED____
0.826195	1.25468	1.11895	0.993329	1.09747	DHX9	ATP-dependent RNA helicase A	857	adenyl nucleotide binding;adenyl ribonucleotide binding;ATP binding;ATPase activity;ATPase activity, coupled;ATP-dependent DNA helicase activity;ATP-dependent helicase activity;ATP-dependent RNA helicase activity;binding;catalytic activity;DNA binding;DNA helicase activity;DNA-dependent ATPase activity;double-stranded RNA binding;helicase activity;hydrolase activity;hydrolase activity, acting on …	DGCR8 multiprotein complex;DHX9-ADAR-vigilin-DNA-PK-Ku antigen complex;GammaH2AFX-NDHII-Ku70-DNA complex;Nop56p-associated pre-rRNA complex;PCNA complex;SMN-PolII-RHA complex;Spliceosome;STAT6-p100-RHA complex;Toposome	Q08211	857	Q08211	LDANDELTPLGRILAKLPIEPRFGKMMIMGC	ILAK(1)LPIEPR	PLGRILAkLPIEPRF
1.82974	1.98714	1.7713	1.69253	1.32645	DHX9	ATP-dependent RNA helicase A	146	adenyl nucleotide binding;adenyl ribonucleotide binding;ATP binding;ATPase activity;ATPase activity, coupled;ATP-dependent DNA helicase activity;ATP-dependent helicase activity;ATP-dependent RNA helicase activity;binding;catalytic activity;DNA binding;DNA helicase activity;DNA-dependent ATPase activity;double-stranded RNA binding;helicase activity;hydrolase activity;hydrolase activity, acting on …	DGCR8 multiprotein complex;DHX9-ADAR-vigilin-DNA-PK-Ku antigen complex;GammaH2AFX-NDHII-Ku70-DNA complex;Nop56p-associated pre-rRNA complex;PCNA complex;SMN-PolII-RHA complex;Spliceosome;STAT6-p100-RHA complex;Toposome	Q08211	146	Q08211	GYGVPGPTWDRGANLKDYYSRKEEQEVQATL	GANLK(1)DYYSR	WDRGANLkDyysRKE
1.08544	0.936228	1.50291	1.74496	2.92176	DIAPH1	Protein diaphanous homolog 1	503	binding;protein binding;receptor binding		O60610	503	O60610	LDSELTARHELQVEMKKMESDFEQKLQDLQG	HELQVEMK(0.894)K(0.106)	HELQVEMkKMESDFE
-1.43072	-0.772653	-1.50987	-1.09176	-2.02113	DNAJA1	DnaJ homolog subfamily A member 1	144	adenyl nucleotide binding;adenyl ribonucleotide binding;ATP binding;binding;cation binding;ion binding;lipoprotein particle receptor binding;low-density lipoprotein particle receptor binding;metal ion binding;nucleotide binding;protein binding;purine nucleotide binding;purine ribonucleoside triphosphate binding;purine ribonucleotide binding;receptor binding;ribonucleotide binding		P31689	144	P31689	QKNVICDKCEGRGGKKGAVECCPNCRGTGMQ	K(1)GAVECCPNCR	CEGRGGKkGAVECCP
-2.19056	-1.14092	-1.20081	-1.14137	-1.30943	DNAJA1	DnaJ homolog subfamily A member 1	59	adenyl nucleotide binding;adenyl ribonucleotide binding;ATP binding;binding;cation binding;ion binding;lipoprotein particle receptor binding;low-density lipoprotein particle receptor binding;metal ion binding;nucleotide binding;protein binding;purine nucleotide binding;purine ribonucleoside triphosphate binding;purine ribonucleotide binding;receptor binding;ribonucleotide binding		P31689	59	P31689	KFKQISQAYEVLSDAKKRELYDKGGEQAIKE	QISQAYEVLSDAK(0.851)K(0.149)	yEVLSDAkkRELYDk
-2.2837	-3.32604	-1.87413	-2.58203	-2.11268	DNAJA1	DnaJ homolog subfamily A member 1	37	adenyl nucleotide binding;adenyl ribonucleotide binding;ATP binding;binding;cation binding;ion binding;lipoprotein particle receptor binding;low-density lipoprotein particle receptor binding;metal ion binding;nucleotide binding;protein binding;purine nucleotide binding;purine ribonucleoside triphosphate binding;purine ribonucleotide binding;receptor binding;ribonucleotide binding		P31689	37	P31689	LKKAYRKLALKYHPDKNPNEGEKFKQISQAY	YHPDK(1)NPNEGEK	ALkYHPDkNPNEGEk
1.81632	1.80699	1.75657	1.48832	1.21809	DNAJA2	DnaJ homolog subfamily A member 2	134	adenyl nucleotide binding;adenyl ribonucleotide binding;ATP binding;binding;cation binding;ion binding;metal ion binding;nucleotide binding;purine nucleotide binding;purine ribonucleoside triphosphate binding;purine ribonucleotide binding;ribonucleotide binding		O60884	134	O60884	PLKVSLEDLYNGKTTKLQLSKNVLCSACSGQ	TTK(1)LQLSK	LYNGkTTkLQLSKNV
-1.20474	-1.63936	-1.00236	-1.16235	-1.57431	DNAJB1	DnaJ homolog subfamily B member 1	21			P25685	21	P25685	YQTLGLARGASDEEIKRAYRRQALRYHPDKN	GASDEEIK(1)R	GASDEEIkRAYRRQA
2.05041	1.69891	2.09181	1.61411	2.17211	DNAJB6	DnaJ homolog subfamily B member 6	67	ATPase activator activity;ATPase regulator activity;binding;chaperone binding;enzyme activator activity;enzyme regulator activity;heat shock protein binding;nucleoside-triphosphatase regulator activity;protein binding		O75190	67	O75190	AYEVLSDAKKRDIYDKYGKEGLNGGGGGGSH	DIYDK(0.999)YGK(0.001)	kkRDIyDkYGKEGLN
1.07795	1.23956	1.37594	0.986792	1.22739	DNAJB6;DNAJB3	DnaJ homolog subfamily B member 6;DnaJ homolog subfamily B member 3	61	ATPase activator activity;ATPase regulator activity;binding;chaperone binding;enzyme activator activity;enzyme regulator activity;heat shock protein binding;nucleoside-triphosphatase regulator activity;protein binding		O75190;Q8WWF6	61;61	O75190	FKQVAEAYEVLSDAKKRDIYDKYGKEGLNGG	QVAEAYEVLSDAK(0.5)K(0.5)R	EVLSDAkkRDIyDkY
1.86538	1.97015	2.1263	1.93761	1.91046	DNAJB6;DNAJB3	DnaJ homolog subfamily B member 6;DnaJ homolog subfamily B member 3	60	ATPase activator activity;ATPase regulator activity;binding;chaperone binding;enzyme activator activity;enzyme regulator activity;heat shock protein binding;nucleoside-triphosphatase regulator activity;protein binding		O75190;Q8WWF6	60;60	O75190	KFKQVAEAYEVLSDAKKRDIYDKYGKEGLNG	QVAEAYEVLSDAK(0.952)K(0.048)	yEVLSDAkkRDIyDk;yEVLSDAkKRDIYDR
-0.168833	-0.989942	-0.192077	0.415394	-0.0580349	DNAJC7	DnaJ homolog subfamily C member 7	384			Q99615	384	Q99615	NAQLELKKSKRKDYYKILGVDKNASEDEIKK	DYYK(1)ILGVDK	SKRKDyYkILGVDkN
0.520864	0.501638	0.234033	0.450315	-0.142235	DNAJC7	DnaJ homolog subfamily C member 7	375			Q99615	375	Q99615	TKEHKQLLKNAQLELKKSKRKDYYKILGVDK	NAQLELK(0.98)K(0.02)
0.967396	0.657159	1.2077	1.139	1.64594	DNAJC7	DnaJ homolog subfamily C member 7	41			Q99615	41	Q99615	REAETFKEQGNAYYAKKDYNEAYNYYTKAID	EQGNAYYAK(0.974)K(0.026)	QGNAYYAkKDYNEAy
-0.422787	-0.791667	-0.399839	-0.799145	-0.242367	DNAJC7	DnaJ homolog subfamily C member 7	128			Q99615	128	Q99615	MAACRSFQRALELDHKNAQAQQEFKNANAVM	ALELDHK(1)NAQAQQEFK	RALELDHkNAQAQQE
-1.33537	-1.86689	-1.48436	-1.8179	-1.23231	DNAJC8	DnaJ homolog subfamily C member 8	210		17S U2 snRNP;Spliceosome	O75937	210	O75937	EIEAQEKAKREREWQKNFEESRDGRVDSWRN	EREWQK(1)NFEESR
-2.18248	-3.43142	-2.70342	-2.55855	-1.75237	DNAJC9	DnaJ homolog subfamily C member 9	217			Q8WXX5	217	Q8WXX5	MSRKELGLDEGVDSLKAAIQSRQKDRQKEMD	ELGLDEGVDSLK(1)AAIQSR	DEGVDsLkAAIQSRQ
-0.966382	-1.222	-1.40341	-0.945359	-0.752245	DNMT1	DNA (cytosine-5)-methyltransferase 1	997	binding;catalytic activity;cation binding;DNA (cytosine-5-)-methyltransferase activity;DNA binding;DNA-methyltransferase activity;ion binding;metal ion binding;methyl-CpG binding;methyltransferase activity;nucleic acid binding;nucleotide binding;RNA binding;S-adenosylmethionine-dependent methyltransferase activity;sequence-specific DNA binding;transferase activity;transferase activity, transferri…	DAXX-DNMT1-DMAP1 complex;DNMT1-G9a complex;DNMT1-G9a-PCNA complex;DNMT1-RB1-HDAC1-E2F1 complex;pRb2/p130-multimolecular complex (DNMT1, E2F4, SuV39H1, HDAC1, RBL2);pRb2/p130-multimolecular complex (DNMT1, E2F5, SuV39H1, HDAC1, RBL2);RGS6-DNMT1-DMAP1 complex;TIP5-DNMT-HDAC1 complex	P26358	997	P26358	GSNLDAPEPYRIGRIKEIFCPKKSNGRPNET	IK(1)EIFCPK	PYRIGRIkEIFCPKK
1.24806	0.903658	1.26477	1.00325	1.06449	DPY30	Protein dpy-30 homolog	35		Emerin complex 32;Menin-associated histone methyltransferase complex;PTIP-HMT complex	Q9C005	35	Q9C005	EYGLTDNVERIVENEKINAEKSSKQKVDLQS	IVENEK(1)INAEK	ERIVENEkINAEKSS
0.487197	0.575788	0.481987	0.801201	1.29686	DRG1	Developmentally-regulated GTP-binding protein 1	213	binding;GTP binding;guanyl nucleotide binding;guanyl ribonucleotide binding;nucleotide binding;protein binding;purine nucleotide binding;purine ribonucleoside triphosphate binding;purine ribonucleotide binding;ribonucleotide binding;transcription factor binding		Q9Y295	213	Q9Y295	SELDAETVKSILAEYKIHNADVTLRSDATAD	SILAEYK(1)IHNADVTLR	KSILAEYkIHNADVT
-2.27536	-1.99539	-2.70484	-2.90062	-3.18723	DRG1	Developmentally-regulated GTP-binding protein 1	46	binding;GTP binding;guanyl nucleotide binding;guanyl ribonucleotide binding;nucleotide binding;protein binding;purine nucleotide binding;purine ribonucleoside triphosphate binding;purine ribonucleotide binding;ribonucleotide binding;transcription factor binding		Q9Y295	46	Q9Y295	LKARLAKLRRELITPKGGGGGGPGEGFDVAK	ELITPK(0.998)GGGGGGPGEGFDVAK(0.002)	RRELITPkGGGGGGP
3.46001	2.77982	2.97767	2.84507	3.02221	DRG1	Developmentally-regulated GTP-binding protein 1	159	binding;GTP binding;guanyl nucleotide binding;guanyl ribonucleotide binding;nucleotide binding;protein binding;purine nucleotide binding;purine ribonucleoside triphosphate binding;purine ribonucleotide binding;ribonucleotide binding;transcription factor binding		Q9Y295	159	Q9Y295	LILIVLDVLKPLGHKKIIENELEGFGIRLNS	K(1)IIENELEGFGIR	LKPLGHKkIIENELE
-1.80882	-1.79435	-2.10504	-2.37413	-2.25122	DSTN	Destrin	92			P60981	92	P60981	EKDCRYALYDASFETKESRKEELMFFLWAPE	YALYDASFETK(1)ESR	yDASFETkESRKEEL
-0.54087	-0.612562	-0.312712	-0.630913	-0.261307	DUSP3	Dual specificity protein phosphatase 3	116	catalytic activity;hydrolase activity;hydrolase activity, acting on ester bonds;MAP kinase phosphatase activity;phosphatase activity;phosphoprotein phosphatase activity;phosphoric ester hydrolase activity;protein tyrosine phosphatase activity;protein tyrosine/serine/threonine phosphatase activity		P51452	116	P51452	YFERAADFIDQALAQKNGRVLVHCREGYSRS	AADFIDQALAQK(1)NGR	IDQALAQkNGRVLVH
2.50382	2.24949	2.39519	2.46954	2.71412	DUT	Deoxyuridine 5'-triphosphate nucleotidohydrolase, mitochondrial	251	catalytic activity;dUTP diphosphatase activity;hydrolase activity;hydrolase activity, acting on acid anhydrides;hydrolase activity, acting on acid anhydrides, in phosphorus-containing anhydrides;nucleoside-triphosphate diphosphatase activity;pyrophosphatase activity		P33316	251	P33316	LDDTERGSGGFGSTGKN______________	GSGGFGSTGK(1)N	GGFGSTGkN______
2.39083	2.20882	2.71068	2.83483	3.24524	DYNLL1	Dynein light chain 1, cytoplasmic	36	catalytic activity;enzyme regulator activity;hydrolase activity;hydrolase activity, acting on acid anhydrides;hydrolase activity, acting on acid anhydrides, in phosphorus-containing anhydrides;motor activity;nitric-oxide synthase regulator activity;nucleoside-triphosphatase activity;pyrophosphatase activity		P63167	36	P63167	SVECATQALEKYNIEKDIAAHIKKEFDKKYN	YNIEK(1)DIAAHIK	LEKYNIEkDIAAHIK
NaN	NaN	NaN	NaN	NaN	DZIP3	E3 ubiquitin-protein ligase DZIP3	1087	acid-amino acid ligase activity;binding;catalytic activity;cation binding;enzyme binding;ion binding;ligase activity;ligase activity, forming carbon-nitrogen bonds;metal ion binding;nucleic acid binding;phosphatase binding;polyubiquitin binding;protein binding;RNA binding;small conjugating protein binding;small conjugating protein ligase activity;transition metal ion binding;ubiquitin binding;ubi…		Q86Y13	1087	Q86Y13	TFDEIVCKISQFIDPKKSQSQGKSVSNVNCV	ISQFIDPK(0.976)K(0.024)	IsQFIDPkkSQSQGK
-2.19323	-1.16051	-0.935199	-1.68643	-3.12176	EAPP	E2F-associated phosphoprotein	93			Q56P03	93	Q56P03	DKLSSLGTGSSSGNGKVATAPTRYYDDIYFD	LSSLGTGSSSGNGK(1)VATAPTR	GsSSGNGkVATAPTR
-2.21503	-1.94289	-2.55203	-1.7275	-1.89832	ECM29	Proteasome-associated protein ECM29 homolog	313			Q5VYK3	313	Q5VYK3	IINKMYKVYLGDIPLKTKEGAVLKPELKRDP	VYLGDIPLK(0.973)TK(0.027)	YLGDIPLkTkEGAVL
1.48976	1.32963	1.22309	1.71886	0.511161	EDF1	Endothelial differentiation-related factor 1	42	binding;DNA binding;nucleic acid binding;protein binding transcription factor activity;sequence-specific DNA binding;transcription coactivator activity;transcription cofactor activity;transcription factor binding transcription factor activity		O60869	42	O60869	AILAAQRRGEDVETSKKWAAGQNKQHSITKN	GEDVETSK(0.983)K(0.017)	GEDVETSkKWAAGQN
1.63904	1.2669	1.8131	1.83785	1.65543	EDF1	Endothelial differentiation-related factor 1	102	binding;DNA binding;nucleic acid binding;protein binding transcription factor activity;sequence-specific DNA binding;transcription coactivator activity;transcription cofactor activity;transcription factor binding transcription factor activity		O60869	102	O60869	SKGLTQKDLATKINEKPQVIADYESGRAIPN	INEK(1)PQVIADYESGR	LATkINEkPQVIADy
1.93828	2.03903	1.96925	2.42801	1.84177	EDF1	Endothelial differentiation-related factor 1	93	binding;DNA binding;nucleic acid binding;protein binding transcription factor activity;sequence-specific DNA binding;transcription coactivator activity;transcription cofactor activity;transcription factor binding transcription factor activity		O60869	93	O60869	GKVIQQGRQSKGLTQKDLATKINEKPQVIAD	GLTQK(1)DLATK	QSKGLTQkDLATkIN
-0.158297	0.1579	0.711625	1.35576	1.93707	EEF1A1P5;EEF1A1	Putative elongation factor 1-alpha-like 3;Elongation factor 1-alpha 1	172	binding;catalytic activity;GTP binding;GTPase activity;guanyl nucleotide binding;guanyl ribonucleotide binding;hydrolase activity;hydrolase activity, acting on acid anhydrides;hydrolase activity, acting on acid anhydrides, in phosphorus-containing anhydrides;nucleic acid binding;nucleoside-triphosphatase activity;nucleotide binding;purine nucleotide binding;purine ribonucleoside triphosphate bind…	Nop56p-associated pre-rRNA complex;SNW1 complex	Q5VTE0;P68104	172;172	Q5VTE0	STEPPYSQKRYEEIVKEVSTYIKKIGYNPDT	YEEIVK(1)EVSTYIK	kryEEIVkEVStyIk
3.12433	4.55712	4.93282	5.48487	4.7793	EEF1A1P5;EEF1A1	Putative elongation factor 1-alpha-like 3;Elongation factor 1-alpha 1	392	binding;catalytic activity;GTP binding;GTPase activity;guanyl nucleotide binding;guanyl ribonucleotide binding;hydrolase activity;hydrolase activity, acting on acid anhydrides;hydrolase activity, acting on acid anhydrides, in phosphorus-containing anhydrides;nucleic acid binding;nucleoside-triphosphatase activity;nucleotide binding;purine nucleotide binding;purine ribonucleoside triphosphate bind…	Nop56p-associated pre-rRNA complex;SNW1 complex	Q5VTE0;P68104	392;392	Q5VTE0	EKIDRRSGKKLEDGPKFLKSGDAAIVDMVPG	LEDGPK(1)FLK	kkLEDGPkFLkSGDA
2.81532	3.72018	2.85628	3.92809	2.48105	EEF1A1P5;EEF1A1	Putative elongation factor 1-alpha-like 3;Elongation factor 1-alpha 1	450	binding;catalytic activity;GTP binding;GTPase activity;guanyl nucleotide binding;guanyl ribonucleotide binding;hydrolase activity;hydrolase activity, acting on acid anhydrides;hydrolase activity, acting on acid anhydrides, in phosphorus-containing anhydrides;nucleic acid binding;nucleoside-triphosphatase activity;nucleotide binding;purine nucleotide binding;purine ribonucleoside triphosphate bind…	Nop56p-associated pre-rRNA complex;SNW1 complex	Q5VTE0;P68104	450;450	Q5VTE0	VGVIKAVDKKAAGAGKVTKSAQKAQKAK___	AAGAGK(1)VTK	KkAAGAGkVTkSAQk
4.35743	4.44201	4.62815	4.75564	4.97677	EEF1A1P5;EEF1A1	Putative elongation factor 1-alpha-like 3;Elongation factor 1-alpha 1	179	binding;catalytic activity;GTP binding;GTPase activity;guanyl nucleotide binding;guanyl ribonucleotide binding;hydrolase activity;hydrolase activity, acting on acid anhydrides;hydrolase activity, acting on acid anhydrides, in phosphorus-containing anhydrides;nucleic acid binding;nucleoside-triphosphatase activity;nucleotide binding;purine nucleotide binding;purine ribonucleoside triphosphate bind…	Nop56p-associated pre-rRNA complex;SNW1 complex	Q5VTE0;P68104	179;179	Q5VTE0	QKRYEEIVKEVSTYIKKIGYNPDTVAFVPIS	EVSTYIK(0.997)K(0.003)	kEVStyIkkIGYNPD
-1.47185	-1.50112	-1.27841	-0.942383	-0.0601692	EEF1A1P5;EEF1A1;EEF1A2	Putative elongation factor 1-alpha-like 3;Elongation factor 1-alpha 1;Elongation factor 1-alpha 2	44	binding;catalytic activity;GTP binding;GTPase activity;guanyl nucleotide binding;guanyl ribonucleotide binding;hydrolase activity;hydrolase activity, acting on acid anhydrides;hydrolase activity, acting on acid anhydrides, in phosphorus-containing anhydrides;nucleic acid binding;nucleoside-triphosphatase activity;nucleotide binding;purine nucleotide binding;purine ribonucleoside triphosphate bind…	Nop56p-associated pre-rRNA complex;SNW1 complex	Q5VTE0;P68104;Q05639	44;44;44	Q5VTE0;Q05639	YKCGGIDKRTIEKFEKEAAEMGKGSFKYAWV	FEK(1)EAAEMGK	RTIEkFEkEAAEMGK
2.87859	2.5902	3.65016	3.74806	4.35482	EEF1A1P5;EEF1A1;EEF1A2	Putative elongation factor 1-alpha-like 3;Elongation factor 1-alpha 1;Elongation factor 1-alpha 2	41	binding;catalytic activity;GTP binding;GTPase activity;guanyl nucleotide binding;guanyl ribonucleotide binding;hydrolase activity;hydrolase activity, acting on acid anhydrides;hydrolase activity, acting on acid anhydrides, in phosphorus-containing anhydrides;nucleic acid binding;nucleoside-triphosphatase activity;nucleotide binding;purine nucleotide binding;purine ribonucleoside triphosphate bind…	Nop56p-associated pre-rRNA complex;SNW1 complex	Q5VTE0;P68104;Q05639	41;41;41	Q5VTE0;Q05639	HLIYKCGGIDKRTIEKFEKEAAEMGKGSFKY	TIEK(1)FEK	IDkRTIEkFEkEAAE
0.409747	0.0960865	0.175603	0.395354	0.436465	EEF1G	Elongation factor 1-gamma	208	binding;nucleic acid binding;RNA binding;translation elongation factor activity;translation factor activity, nucleic acid binding	SNW1 complex	P26641	208	P26641	TCINQPQFRAVLGEVKLCEKMAQFDAKKFAE	AVLGEVK(1)LCEK	RAVLGEVkLCEkMAQ
0.455026	0.634402	0.157422	0.442787	0.0620499	EEF1G	Elongation factor 1-gamma	212	binding;nucleic acid binding;RNA binding;translation elongation factor activity;translation factor activity, nucleic acid binding	SNW1 complex	P26641	212	P26641	QPQFRAVLGEVKLCEKMAQFDAKKFAETQPK	LCEK(1)MAQFDAK	GEVkLCEkMAQFDAk
0.575844	0.963689	1.04381	1.52597	1.26689	EEF2	Elongation factor 2	314	binding;catalytic activity;GTP binding;GTPase activity;guanyl nucleotide binding;guanyl ribonucleotide binding;hydrolase activity;hydrolase activity, acting on acid anhydrides;hydrolase activity, acting on acid anhydrides, in phosphorus-containing anhydrides;nucleic acid binding;nucleoside-triphosphatase activity;nucleotide binding;purine nucleotide binding;purine ribonucleoside triphosphate bind…	Nop56p-associated pre-rRNA complex	P13639	314	P13639	KVFDAIMNFKKEETAKLIEKLDIKLDSEDKD	EETAK(1)LIEK	FkKEETAkLIEkLDI
-1.37395	-1.66972	-0.94138	-1.15345	-0.630641	EEF2	Elongation factor 2	445	binding;catalytic activity;GTP binding;GTPase activity;guanyl nucleotide binding;guanyl ribonucleotide binding;hydrolase activity;hydrolase activity, acting on acid anhydrides;hydrolase activity, acting on acid anhydrides, in phosphorus-containing anhydrides;nucleic acid binding;nucleoside-triphosphatase activity;nucleotide binding;purine nucleotide binding;purine ribonucleoside triphosphate bind…	Nop56p-associated pre-rRNA complex	P13639	445	P13639	MGPNYTPGKKEDLYLKPIQRTILMMGRYVEP	EDLYLK(1)PIQR	kkEDLyLkPIQRTIL
-3.00492	-2.45877	-1.8979	-1.71729	-1.23792	EEF2	Elongation factor 2	638	binding;catalytic activity;GTP binding;GTPase activity;guanyl nucleotide binding;guanyl ribonucleotide binding;hydrolase activity;hydrolase activity, acting on acid anhydrides;hydrolase activity, acting on acid anhydrides, in phosphorus-containing anhydrides;nucleic acid binding;nucleoside-triphosphatase activity;nucleotide binding;purine nucleotide binding;purine ribonucleoside triphosphate bind…	Nop56p-associated pre-rRNA complex	P13639	638	P13639	SARQELKQRARYLAEKYEWDVAEARKIWCFG	YLAEK(1)YEWDVAEAR	RARYLAEkYEWDVAE
-2.08774	-2.20509	-2.06512	-1.90094	-1.82508	EEF2	Elongation factor 2	512	binding;catalytic activity;GTP binding;GTPase activity;guanyl nucleotide binding;guanyl ribonucleotide binding;hydrolase activity;hydrolase activity, acting on acid anhydrides;hydrolase activity, acting on acid anhydrides, in phosphorus-containing anhydrides;nucleic acid binding;nucleoside-triphosphatase activity;nucleotide binding;purine nucleotide binding;purine ribonucleoside triphosphate bind…	Nop56p-associated pre-rRNA complex	P13639	512	P13639	MKFSVSPVVRVAVEAKNPADLPKLVEGLKRL	VAVEAK(1)NPADLPK	VRVAVEAkNPADLPK
2.44522	2.99676	2.73668	3.46058	2.84794	EEF2	Elongation factor 2	283	binding;catalytic activity;GTP binding;GTPase activity;guanyl nucleotide binding;guanyl ribonucleotide binding;hydrolase activity;hydrolase activity, acting on acid anhydrides;hydrolase activity, acting on acid anhydrides, in phosphorus-containing anhydrides;nucleic acid binding;nucleoside-triphosphatase activity;nucleotide binding;purine nucleotide binding;purine ribonucleoside triphosphate bind…	Nop56p-associated pre-rRNA complex	P13639	283	P13639	PANGKFSKSATSPEGKKLPRTFCQLILDPIF	SATSPEGK(0.993)K(0.007)
5.74704	6.61889	6.74787	6.99649	6.95463	EEF2	Elongation factor 2	239	binding;catalytic activity;GTP binding;GTPase activity;guanyl nucleotide binding;guanyl ribonucleotide binding;hydrolase activity;hydrolase activity, acting on acid anhydrides;hydrolase activity, acting on acid anhydrides, in phosphorus-containing anhydrides;nucleic acid binding;nucleoside-triphosphatase activity;nucleotide binding;purine nucleotide binding;purine ribonucleoside triphosphate bind…	Nop56p-associated pre-rRNA complex	P13639	239	P13639	TLKQFAEMYVAKFAAKGEGQLGPAERAKKVE	FAAK(1)GEGQLGPAER	YVAkFAAkGEGQLGP
4.40097	4.99835	4.74017	5.33086	4.86143	EEF2	Elongation factor 2	272	binding;catalytic activity;GTP binding;GTPase activity;guanyl nucleotide binding;guanyl ribonucleotide binding;hydrolase activity;hydrolase activity, acting on acid anhydrides;hydrolase activity, acting on acid anhydrides, in phosphorus-containing anhydrides;nucleic acid binding;nucleoside-triphosphatase activity;nucleotide binding;purine nucleotide binding;purine ribonucleoside triphosphate bind…	Nop56p-associated pre-rRNA complex	P13639	272	P13639	MKKLWGDRYFDPANGKFSKSATSPEGKKLPR	YFDPANGK(1)FSK	YFDPANGkFSkSATS
3.39075	3.89622	3.28883	3.87709	3.44151	EEF2	Elongation factor 2	275	binding;catalytic activity;GTP binding;GTPase activity;guanyl nucleotide binding;guanyl ribonucleotide binding;hydrolase activity;hydrolase activity, acting on acid anhydrides;hydrolase activity, acting on acid anhydrides, in phosphorus-containing anhydrides;nucleic acid binding;nucleoside-triphosphatase activity;nucleotide binding;purine nucleotide binding;purine ribonucleoside triphosphate bind…	Nop56p-associated pre-rRNA complex	P13639	275	P13639	LWGDRYFDPANGKFSKSATSPEGKKLPRTFC	FSK(1)SATSPEGK	PANGkFSkSATSPEG
-0.819991	0.0209961	-1.07935	-0.873492	-1.2919	EHMT1	Histone-lysine N-methyltransferase EHMT1	827	binding;catalytic activity;cation binding;histone methyltransferase activity;histone methyltransferase activity (H3-K27 specific);histone methyltransferase activity (H3-K9 specific);histone-lysine N-methyltransferase activity;ion binding;lysine N-methyltransferase activity;metal ion binding;methyltransferase activity;N-methyltransferase activity;protein methyltransferase activity;protein-lysine N…	CtBP complex;CtBP core complex;E2F-6 complex	Q9H9B1	827	Q9H9B1	EAAENNHLEAVKYLIKAGALVDPKDAEGSTC	YLIK(1)AGALVDPK	EAVKYLIkAGALVDP
1.23321	1.17318	2.04293	1.79568	2.18249	EHMT1	Histone-lysine N-methyltransferase EHMT1	968	binding;catalytic activity;cation binding;histone methyltransferase activity;histone methyltransferase activity (H3-K27 specific);histone methyltransferase activity (H3-K9 specific);histone-lysine N-methyltransferase activity;ion binding;lysine N-methyltransferase activity;metal ion binding;methyltransferase activity;N-methyltransferase activity;protein methyltransferase activity;protein-lysine N…	CtBP complex;CtBP core complex;E2F-6 complex	Q9H9B1	968	Q9H9B1	DCVVLFLSRDSDVTLKNKEGETPLQCASLNS	DSDVTLK(0.86)NK(0.14)	RDSDVTLkNKEGETP
NaN	NaN	NaN	NaN	NaN	EIF1AD	Probable RNA-binding protein EIF1AD	112	binding;nucleic acid binding;RNA binding;translation factor activity, nucleic acid binding;translation initiation factor activity		Q8N9N8	112	Q8N9N8	QKEGFWPEAFSEVAEKHNNRNRQTQPELPAE	EGFWPEAFSEVAEK(1)HNNR	AFSEVAEkHNNRNRQ
2.41658	3.48753	2.5796	3.02867	1.62701	EIF1AX	Eukaryotic translation initiation factor 1A, X-chromosomal	56	binding;nucleic acid binding;RNA binding;translation factor activity, nucleic acid binding;translation initiation factor activity	IPO13-RAN-EIF1AX complex	P47813	56	P47813	MLGNGRLEAMCFDGVKRLCHIRGKLRKKVWI	LEAMCFDGVK(1)R
-0.310998	-1.3412	-0.525453	-0.786521	-1.25738	EIF1AX;EIF1AY	Eukaryotic translation initiation factor 1A, X-chromosomal;Eukaryotic translation initiation factor 1A, Y-chromosomal	29	binding;nucleic acid binding;RNA binding;translation factor activity, nucleic acid binding;translation initiation factor activity	IPO13-RAN-EIF1AX complex	P47813;O14602	29;29	P47813	RGKNENESEKRELVFKEDGQEYAQVIKMLGN	ELVFK(1)EDGQEYAQVIK
-3.80106	-1.96984	-1.89963	-1.82221	-1.852	EIF1AX;EIF1AY	Eukaryotic translation initiation factor 1A, X-chromosomal;Eukaryotic translation initiation factor 1A, Y-chromosomal	40	binding;nucleic acid binding;RNA binding;translation factor activity, nucleic acid binding;translation initiation factor activity	IPO13-RAN-EIF1AX complex	P47813;O14602	40;40	P47813	ELVFKEDGQEYAQVIKMLGNGRLEAMCFDGV	EDGQEYAQVIK(1)MLGNGR	QEYAQVIkMLGNGRL
1.2441	1.73709	1.19833	1.26381	0.720384	EIF1AX;EIF1AY	Eukaryotic translation initiation factor 1A, X-chromosomal;Eukaryotic translation initiation factor 1A, Y-chromosomal	94	binding;nucleic acid binding;RNA binding;translation factor activity, nucleic acid binding;translation initiation factor activity	IPO13-RAN-EIF1AX complex	P47813;O14602	94;94	P47813	VGLRDYQDNKADVILKYNADEARSLKAYGEL	ADVILK(1)YNADEAR	NkADVILkYNADEAR
4.47218	4.88689	4.83477	4.83026	3.93627	EIF1AX;EIF1AY	Eukaryotic translation initiation factor 1A, X-chromosomal;Eukaryotic translation initiation factor 1A, Y-chromosomal	88	binding;nucleic acid binding;RNA binding;translation factor activity, nucleic acid binding;translation initiation factor activity	IPO13-RAN-EIF1AX complex	P47813;O14602	88;88	P47813	TSDIILVGLRDYQDNKADVILKYNADEARSL	DYQDNK(1)ADVILK	LRDYQDNkADVILkY
5.32552	5.3513	5.38237	5.60365	4.78944	EIF1AX;EIF1AY	Eukaryotic translation initiation factor 1A, X-chromosomal;Eukaryotic translation initiation factor 1A, Y-chromosomal	16	binding;nucleic acid binding;RNA binding;translation factor activity, nucleic acid binding;translation initiation factor activity	IPO13-RAN-EIF1AX complex	P47813;O14602	16;16	P47813	MPKNKGKGGKNRRRGKNENESEKRELVFKED	GK(1)NENESEK(1)R
4.57804	4.62884	4.57361	4.71544	4.0072	EIF1AX;EIF1AY	Eukaryotic translation initiation factor 1A, X-chromosomal;Eukaryotic translation initiation factor 1A, Y-chromosomal	104	binding;nucleic acid binding;RNA binding;translation factor activity, nucleic acid binding;translation initiation factor activity	IPO13-RAN-EIF1AX complex	P47813;O14602	104;104	P47813	ADVILKYNADEARSLKAYGELPEHAKINETD	SLK(1)AYGELPEHAK	ADEARsLkAyGELPE
6.10421	6.03663	6.23049	6.2455	5.52907	EIF1AX;EIF1AY	Eukaryotic translation initiation factor 1A, X-chromosomal;Eukaryotic translation initiation factor 1A, Y-chromosomal	23	binding;nucleic acid binding;RNA binding;translation factor activity, nucleic acid binding;translation initiation factor activity	IPO13-RAN-EIF1AX complex	P47813;O14602	23;23	P47813	GGKNRRRGKNENESEKRELVFKEDGQEYAQV	NENESEK(1)R	KNENESEkRELVFKE
NaN	NaN	NaN	-3.42966	-2.9835	EIF2S1	Eukaryotic translation initiation factor 2 subunit 1	312	binding;nucleic acid binding;ribonucleoprotein binding;ribosome binding;RNA binding;translation factor activity, nucleic acid binding;translation initiation factor activity	DNA-PK-Ku-eIF2-NF90-NF45 complex	P05198	312	P05198	NAEVDGDDDAEEMEAKAED____________	ENAEVDGDDDAEEMEAK(1)AED
-2.47442	-2.61508	-1.97205	-1.67872	-1.49007	EIF2S1	Eukaryotic translation initiation factor 2 subunit 1	141	binding;nucleic acid binding;ribonucleoprotein binding;ribosome binding;RNA binding;translation factor activity, nucleic acid binding;translation initiation factor activity	DNA-PK-Ku-eIF2-NF90-NF45 complex	P05198	141	P05198	QLESLFQRTAWVFDDKYKRPGYGAYDAFKHA	TAWVFDDK(0.867)YK(0.133)	TAWVFDDkYkRPGyG
-2.3556	-2.17182	-1.80641	-1.73466	-1.1677	EIF2S2	Eukaryotic translation initiation factor 2 subunit 2	63	binding;cation binding;ion binding;metal ion binding;nucleic acid binding;RNA binding;translation factor activity, nucleic acid binding;translation initiation factor activity	DNA-PK-Ku-eIF2-NF90-NF45 complex	P20042	63	P20042	PTEDKDLEADEEDTRKKDASDDLDDLNFFNQ	K(0.5)K(0.5)DASDDLDDLNFFNQK
-2.3556	-2.17182	-1.80641	-1.73466	-1.1677	EIF2S2	Eukaryotic translation initiation factor 2 subunit 2	64	binding;cation binding;ion binding;metal ion binding;nucleic acid binding;RNA binding;translation factor activity, nucleic acid binding;translation initiation factor activity	DNA-PK-Ku-eIF2-NF90-NF45 complex	P20042	64	P20042	TEDKDLEADEEDTRKKDASDDLDDLNFFNQK	K(0.5)K(0.5)DASDDLDDLNFFNQK
-0.460087	-1.33351	-1.09494	-1.48294	-1.44373	EIF2S3	Eukaryotic translation initiation factor 2 subunit 3	121	binding;catalytic activity;GTP binding;GTPase activity;guanyl nucleotide binding;guanyl ribonucleotide binding;hydrolase activity;hydrolase activity, acting on acid anhydrides;hydrolase activity, acting on acid anhydrides, in phosphorus-containing anhydrides;nucleic acid binding;nucleoside-triphosphatase activity;nucleotide binding;purine nucleotide binding;purine ribonucleoside triphosphate bind…	DNA-PK-Ku-eIF2-NF90-NF45 complex	P41091	121	P41091	GSSTPDEFPTDIPGTKGNFKLVRHVSFVDCP	SCGSSTPDEFPTDIPGTK(0.994)GNFK(0.006)	PTDIPGTkGNFkLVR
2.49424	2.84543	2.60865	2.60136	2.38412	EIF2S3	Eukaryotic translation initiation factor 2 subunit 3	196	binding;catalytic activity;GTP binding;GTPase activity;guanyl nucleotide binding;guanyl ribonucleotide binding;hydrolase activity;hydrolase activity, acting on acid anhydrides;hydrolase activity, acting on acid anhydrides, in phosphorus-containing anhydrides;nucleic acid binding;nucleoside-triphosphatase activity;nucleotide binding;purine nucleotide binding;purine ribonucleoside triphosphate bind…	DNA-PK-Ku-eIF2-NF90-NF45 complex	P41091	196	P41091	KLKHILILQNKIDLVKESQAKEQYEQILAFV	IDLVK(1)ESQAK	QNkIDLVkESQAkEQ
2.68337	2.34642	1.53151	1.09743	-1.0732	EIF2S3;EIF2S3L	Eukaryotic translation initiation factor 2 subunit 3;Putative eukaryotic translation initiation factor 2 subunit 3-like protein	390	binding;catalytic activity;GTP binding;GTPase activity;guanyl nucleotide binding;guanyl ribonucleotide binding;hydrolase activity;hydrolase activity, acting on acid anhydrides;hydrolase activity, acting on acid anhydrides, in phosphorus-containing anhydrides;nucleic acid binding;nucleoside-triphosphatase activity;nucleotide binding;purine nucleotide binding;purine ribonucleoside triphosphate bind…	DNA-PK-Ku-eIF2-NF90-NF45 complex	P41091;F8W810;Q2VIR3	390;390;390	P41091	YFLLRRLLGVRTEGDKKAAKVQKLSKNEVLM	TEGDK(1)K(1)AAK
2.68337	2.34642	1.53151	1.09743	-1.0732	EIF2S3;EIF2S3L	Eukaryotic translation initiation factor 2 subunit 3;Putative eukaryotic translation initiation factor 2 subunit 3-like protein	391	binding;catalytic activity;GTP binding;GTPase activity;guanyl nucleotide binding;guanyl ribonucleotide binding;hydrolase activity;hydrolase activity, acting on acid anhydrides;hydrolase activity, acting on acid anhydrides, in phosphorus-containing anhydrides;nucleic acid binding;nucleoside-triphosphatase activity;nucleotide binding;purine nucleotide binding;purine ribonucleoside triphosphate bind…	DNA-PK-Ku-eIF2-NF90-NF45 complex	P41091;F8W810;Q2VIR3	391;391;391	P41091	FLLRRLLGVRTEGDKKAAKVQKLSKNEVLMV	TEGDK(1)K(1)AAK
-0.184683	-0.0628719	-0.14414	-0.0952387	-0.466817	EIF2S3;EIF2S3L	Eukaryotic translation initiation factor 2 subunit 3;Putative eukaryotic translation initiation factor 2 subunit 3-like protein	421	binding;catalytic activity;GTP binding;GTPase activity;guanyl nucleotide binding;guanyl ribonucleotide binding;hydrolase activity;hydrolase activity, acting on acid anhydrides;hydrolase activity, acting on acid anhydrides, in phosphorus-containing anhydrides;nucleic acid binding;nucleoside-triphosphatase activity;nucleotide binding;purine nucleotide binding;purine ribonucleoside triphosphate bind…	DNA-PK-Ku-eIF2-NF90-NF45 complex	P41091;F8W810;Q2VIR3	421;421;421	P41091	VNIGSLSTGGRVSAVKADLGKIVLTNPVCTE	VSAVK(1)ADLGK	GGRVsAVkADLGKIV;GGRVSAVkADLGKIV
-0.452659	-0.826051	0.0838757	0.526222	1.2271	EIF3A	Eukaryotic translation initiation factor 3 subunit A	682	binding;nucleic acid binding;RNA binding;structural molecule activity;translation factor activity, nucleic acid binding;translation initiation factor activity	EIF3 complex (EIF3A, EIF3B, EIF3G, EIF3I, EIF3C);EIF3 complex (EIF3A, EIF3B, EIF3G, EIF3I, EIF3J);eIF3 complex (EIF3S6, EIF3S5, EIF3S4, EIF3S3, EIF3S6IP, EIF3S2, EIF3S9, EIF3S12, EIF3S10, EIF3S8, EIF3S1, EIF3S7);eIF3 complex (EIF3S6, EIF3S5, EIF3S4, EIF3S3, EIF3S6IP, EIF3S2, EIF3S9, EIF3S12, EIF3S10, EIF3S8, EIF3S1, EIF3S7, PCID1);EIF3 core complex (EIF3A, EIF3B, EIF3G, EIF3I)	Q14152	682	Q14152	DFIMAKQVEQLEKEKKELQERLKNQEKKIDY	EK(0.099)K(0.901)ELQER	EQLEKEKkELQERLK
-1.78524	-1.30153	1.42117	2.47277	3.87629	EIF3A	Eukaryotic translation initiation factor 3 subunit A	420	binding;nucleic acid binding;RNA binding;structural molecule activity;translation factor activity, nucleic acid binding;translation initiation factor activity	EIF3 complex (EIF3A, EIF3B, EIF3G, EIF3I, EIF3C);EIF3 complex (EIF3A, EIF3B, EIF3G, EIF3I, EIF3J);eIF3 complex (EIF3S6, EIF3S5, EIF3S4, EIF3S3, EIF3S6IP, EIF3S2, EIF3S9, EIF3S12, EIF3S10, EIF3S8, EIF3S1, EIF3S7);eIF3 complex (EIF3S6, EIF3S5, EIF3S4, EIF3S3, EIF3S6IP, EIF3S2, EIF3S9, EIF3S12, EIF3S10, EIF3S8, EIF3S1, EIF3S7, PCID1);EIF3 core complex (EIF3A, EIF3B, EIF3G, EIF3I)	Q14152	420	Q14152	ERVTKVLNWVREQPEKEPELQQYVPQLQNNT	EQPEK(1)EPELQQYVPQLQNNTILR	WVREQPEkEPELQQY
0.340013	0.220964	0.860776	0.920419	1.57294	EIF3A	Eukaryotic translation initiation factor 3 subunit A	711	binding;nucleic acid binding;RNA binding;structural molecule activity;translation factor activity, nucleic acid binding;translation initiation factor activity	EIF3 complex (EIF3A, EIF3B, EIF3G, EIF3I, EIF3C);EIF3 complex (EIF3A, EIF3B, EIF3G, EIF3I, EIF3J);eIF3 complex (EIF3S6, EIF3S5, EIF3S4, EIF3S3, EIF3S6IP, EIF3S2, EIF3S9, EIF3S12, EIF3S10, EIF3S8, EIF3S1, EIF3S7);eIF3 complex (EIF3S6, EIF3S5, EIF3S4, EIF3S3, EIF3S6IP, EIF3S2, EIF3S9, EIF3S12, EIF3S10, EIF3S8, EIF3S1, EIF3S7, PCID1);EIF3 core complex (EIF3A, EIF3B, EIF3G, EIF3I)	Q14152	711	Q14152	DYFERAKRLEEIPLIKSAYEEQRIKDMDLWE	RLEEIPLIK(1)SAYEEQR	LEEIPLIkSAYEEQR
0.881485	0.0331421	1.54138	1.49268	1.9834	EIF3A	Eukaryotic translation initiation factor 3 subunit A	603	binding;nucleic acid binding;RNA binding;structural molecule activity;translation factor activity, nucleic acid binding;translation initiation factor activity	EIF3 complex (EIF3A, EIF3B, EIF3G, EIF3I, EIF3C);EIF3 complex (EIF3A, EIF3B, EIF3G, EIF3I, EIF3J);eIF3 complex (EIF3S6, EIF3S5, EIF3S4, EIF3S3, EIF3S6IP, EIF3S2, EIF3S9, EIF3S12, EIF3S10, EIF3S8, EIF3S1, EIF3S7);eIF3 complex (EIF3S6, EIF3S5, EIF3S4, EIF3S3, EIF3S6IP, EIF3S2, EIF3S9, EIF3S12, EIF3S10, EIF3S8, EIF3S1, EIF3S7, PCID1);EIF3 core complex (EIF3A, EIF3B, EIF3G, EIF3I)	Q14152	603	Q14152	QREKEELEQREAELQKVRKAEEERLRQEAKE	EAELQK(1)VR
1.09376	0.332066	2.32923	2.59618	3.47255	EIF3A	Eukaryotic translation initiation factor 3 subunit A	591	binding;nucleic acid binding;RNA binding;structural molecule activity;translation factor activity, nucleic acid binding;translation initiation factor activity	EIF3 complex (EIF3A, EIF3B, EIF3G, EIF3I, EIF3C);EIF3 complex (EIF3A, EIF3B, EIF3G, EIF3I, EIF3J);eIF3 complex (EIF3S6, EIF3S5, EIF3S4, EIF3S3, EIF3S6IP, EIF3S2, EIF3S9, EIF3S12, EIF3S10, EIF3S8, EIF3S1, EIF3S7);eIF3 complex (EIF3S6, EIF3S5, EIF3S4, EIF3S3, EIF3S6IP, EIF3S2, EIF3S9, EIF3S12, EIF3S10, EIF3S8, EIF3S1, EIF3S7, PCID1);EIF3 core complex (EIF3A, EIF3B, EIF3G, EIF3I)	Q14152	591	Q14152	EERKERLESLNIQREKEELEQREAELQKVRK	EK(1)EELEQR
5.92022	5.77741	6.64513	6.99738	6.75422	EIF3A	Eukaryotic translation initiation factor 3 subunit A	775	binding;nucleic acid binding;RNA binding;structural molecule activity;translation factor activity, nucleic acid binding;translation initiation factor activity	EIF3 complex (EIF3A, EIF3B, EIF3G, EIF3I, EIF3C);EIF3 complex (EIF3A, EIF3B, EIF3G, EIF3I, EIF3J);eIF3 complex (EIF3S6, EIF3S5, EIF3S4, EIF3S3, EIF3S6IP, EIF3S2, EIF3S9, EIF3S12, EIF3S10, EIF3S8, EIF3S1, EIF3S7);eIF3 complex (EIF3S6, EIF3S5, EIF3S4, EIF3S3, EIF3S6IP, EIF3S2, EIF3S9, EIF3S12, EIF3S10, EIF3S8, EIF3S1, EIF3S7, PCID1);EIF3 core complex (EIF3A, EIF3B, EIF3G, EIF3I)	Q14152	775	Q14152	FVMRLKAARQSVYEEKLKQFEERLAEERHNR	QSVYEEK(1)LK	RQSVYEEkLkQFEER
0.496978	0.585656	1.09417	1.3638	1.3665	EIF3B	Eukaryotic translation initiation factor 3 subunit B	254	binding;nucleic acid binding;nucleotide binding;protein binding;protein complex scaffold;RNA binding;structural molecule activity;translation factor activity, nucleic acid binding;translation initiation factor activity	EIF3 complex (EIF3A, EIF3B, EIF3G, EIF3I, EIF3C);EIF3 complex (EIF3A, EIF3B, EIF3G, EIF3I, EIF3J);EIF3 complex (EIF3B, EIF3G, EIF3I);EIF3 complex (EIF3B, EIF3J, EIF3I);eIF3 complex (EIF3S6, EIF3S5, EIF3S4, EIF3S3, EIF3S6IP, EIF3S2, EIF3S9, EIF3S12, EIF3S10, EIF3S8, EIF3S1, EIF3S7);eIF3 complex (EIF3S6, EIF3S5, EIF3S4, EIF3S3, EIF3S6IP, EIF3S2, EIF3S9, EIF3S12, EIF3S10, EIF3S8, EIF3S1, EIF3S7, PCI…	P55884	254	P55884	SPAHAVDAVKNADGYKLDKQHTFRVNLFTDF	NADGYK(1)LDK	VkNADGykLDkQHTF
1.88197	1.22492	1.19893	1.01196	0.86668	EIF3C;EIF3CL	Eukaryotic translation initiation factor 3 subunit C;Eukaryotic translation initiation factor 3 subunit C-like protein	889	binding;nucleic acid binding;RNA binding;translation factor activity, nucleic acid binding;translation initiation factor activity	EIF3 complex (EIF3A, EIF3B, EIF3G, EIF3I, EIF3C);eIF3 complex (EIF3S6, EIF3S5, EIF3S4, EIF3S3, EIF3S6IP, EIF3S2, EIF3S9, EIF3S12, EIF3S10, EIF3S8, EIF3S1, EIF3S7);eIF3 complex (EIF3S6, EIF3S5, EIF3S4, EIF3S3, EIF3S6IP, EIF3S2, EIF3S9, EIF3S12, EIF3S10, EIF3S8, EIF3S1, EIF3S7, PCID1)	Q99613;B5ME19	889;890	Q99613	FDHKQGTYGGYFRDQKDGYRKNEGYMRRGGY	DQK(1)DGYRK	GGyFRDQkDGyRkNE
1.93874	2.03334	1.93717	1.37912	1.65933	EIF3C;EIF3CL	Eukaryotic translation initiation factor 3 subunit C;Eukaryotic translation initiation factor 3 subunit C-like protein	877	binding;nucleic acid binding;RNA binding;translation factor activity, nucleic acid binding;translation initiation factor activity	EIF3 complex (EIF3A, EIF3B, EIF3G, EIF3I, EIF3C);eIF3 complex (EIF3S6, EIF3S5, EIF3S4, EIF3S3, EIF3S6IP, EIF3S2, EIF3S9, EIF3S12, EIF3S10, EIF3S8, EIF3S1, EIF3S7);eIF3 complex (EIF3S6, EIF3S5, EIF3S4, EIF3S3, EIF3S6IP, EIF3S2, EIF3S9, EIF3S12, EIF3S10, EIF3S8, EIF3S1, EIF3S7, PCID1)	Q99613;B5ME19	877;878	Q99613	KLGSLVENNERVFDHKQGTYGGYFRDQKDGY	VFDHK(1)QGTYGGYFR	NERVFDHkQGtyGGy
-1.66237	-1.57201	-1.63379	-2.17008	-1.85658	EIF3D	Eukaryotic translation initiation factor 3 subunit D	53	binding;nucleic acid binding;RNA binding;translation factor activity, nucleic acid binding;translation initiation factor activity	eIF3 complex (EIF3S6, EIF3S5, EIF3S4, EIF3S3, EIF3S6IP, EIF3S2, EIF3S9, EIF3S12, EIF3S10, EIF3S8, EIF3S1, EIF3S7);eIF3 complex (EIF3S6, EIF3S5, EIF3S4, EIF3S3, EIF3S6IP, EIF3S2, EIF3S9, EIF3S12, EIF3S10, EIF3S8, EIF3S1, EIF3S7, PCID1)	O15371	53	O15371	RLGKVADWTGATYQDKRYTNKYSSQFGGGSQ	VADWTGATYQDK(1)R	tGAtyQDkRyTNKYS
-2.88148	-2.40263	-2.68824	-2.66691	-3.15426	EIF3E	Eukaryotic translation initiation factor 3 subunit E	93	binding;nucleic acid binding;RNA binding;translation factor activity, nucleic acid binding;translation initiation factor activity	eIF3 complex (EIF3S6, EIF3S5, EIF3S4, EIF3S3, EIF3S6IP, EIF3S2, EIF3S9, EIF3S12, EIF3S10, EIF3S8, EIF3S1, EIF3S7);eIF3 complex (EIF3S6, EIF3S5, EIF3S4, EIF3S3, EIF3S6IP, EIF3S2, EIF3S9, EIF3S12, EIF3S10, EIF3S8, EIF3S1, EIF3S7, PCID1)	P60228	93	P60228	VAQLKQLQAETEPIVKMFEDPETTRQMQSTR	QLQAETEPIVK(1)MFEDPETTR	AETEPIVkMFEDPET
-0.865431	-1.9282	-0.911641	-1.11618	-0.474871	EIF3G	Eukaryotic translation initiation factor 3 subunit G	71	binding;nucleic acid binding;nucleotide binding;RNA binding;translation factor activity, nucleic acid binding;translation initiation factor activity	EIF3 complex (EIF3A, EIF3B, EIF3G, EIF3I, EIF3C);EIF3 complex (EIF3A, EIF3B, EIF3G, EIF3I, EIF3J);EIF3 complex (EIF3B, EIF3G, EIF3I);eIF3 complex (EIF3S6, EIF3S5, EIF3S4, EIF3S3, EIF3S6IP, EIF3S2, EIF3S9, EIF3S12, EIF3S10, EIF3S8, EIF3S1, EIF3S7);eIF3 complex (EIF3S6, EIF3S5, EIF3S4, EIF3S3, EIF3S6IP, EIF3S2, EIF3S9, EIF3S12, EIF3S10, EIF3S8, EIF3S1, EIF3S7, PCID1);EIF3 core complex (EIF3A, EIF3B…	O75821	71	O75821	PKEVINGNIKTVTEYKIDEDGKKFKIVRTFR	TVTEYK(0.781)IDEDGK(0.176)K(0.042)
-2.97813	-3.85323	-1.51101	-1.07323	-1.42281	EIF3H	Eukaryotic translation initiation factor 3 subunit H	5	binding;nucleic acid binding;RNA binding;translation factor activity, nucleic acid binding;translation initiation factor activity	eIF3 complex (EIF3S6, EIF3S5, EIF3S4, EIF3S3, EIF3S6IP, EIF3S2, EIF3S9, EIF3S12, EIF3S10, EIF3S8, EIF3S1, EIF3S7);eIF3 complex (EIF3S6, EIF3S5, EIF3S4, EIF3S3, EIF3S6IP, EIF3S2, EIF3S9, EIF3S12, EIF3S10, EIF3S8, EIF3S1, EIF3S7, PCID1)	O15372	5	O15372	___________MASRKEGTGSTATSSSSTAG	K(1)EGTGSTATSSSSTAGAAGK	___MASRkEGtGSTA
-1.41893	-1.58125	-1.08362	-0.109529	-1.42551	EIF3H	Eukaryotic translation initiation factor 3 subunit H	28	binding;nucleic acid binding;RNA binding;translation factor activity, nucleic acid binding;translation initiation factor activity	eIF3 complex (EIF3S6, EIF3S5, EIF3S4, EIF3S3, EIF3S6IP, EIF3S2, EIF3S9, EIF3S12, EIF3S10, EIF3S8, EIF3S1, EIF3S7);eIF3 complex (EIF3S6, EIF3S5, EIF3S4, EIF3S3, EIF3S6IP, EIF3S2, EIF3S9, EIF3S12, EIF3S10, EIF3S8, EIF3S1, EIF3S7, PCID1)	O15372	28	O15372	TSSSSTAGAAGKGKGKGGSGDSAVKQVQIDG	GK(1)GGSGDSAVK	AAGkGkGkGGsGDSA
-4.44941	-3.37104	-3.44431	-2.92188	-4.07417	EIF3H	Eukaryotic translation initiation factor 3 subunit H	24	binding;nucleic acid binding;RNA binding;translation factor activity, nucleic acid binding;translation initiation factor activity	eIF3 complex (EIF3S6, EIF3S5, EIF3S4, EIF3S3, EIF3S6IP, EIF3S2, EIF3S9, EIF3S12, EIF3S10, EIF3S8, EIF3S1, EIF3S7);eIF3 complex (EIF3S6, EIF3S5, EIF3S4, EIF3S3, EIF3S6IP, EIF3S2, EIF3S9, EIF3S12, EIF3S10, EIF3S8, EIF3S1, EIF3S7, PCID1)	O15372	24	O15372	GSTATSSSSTAGAAGKGKGKGGSGDSAVKQV	EGTGSTATSSSSTAGAAGK(0.828)GK(0.172)	sTAGAAGkGkGkGGs
NaN	NaN	NaN	NaN	NaN	EIF3I	Eukaryotic translation initiation factor 3 subunit I	185	binding;nucleic acid binding;RNA binding;translation factor activity, nucleic acid binding;translation initiation factor activity	EIF3 complex (EIF3A, EIF3B, EIF3G, EIF3I, EIF3C);EIF3 complex (EIF3A, EIF3B, EIF3G, EIF3I, EIF3J);EIF3 complex (EIF3B, EIF3G, EIF3I);EIF3 complex (EIF3B, EIF3J, EIF3I);eIF3 complex (EIF3S6, EIF3S5, EIF3S4, EIF3S3, EIF3S6IP, EIF3S2, EIF3S9, EIF3S12, EIF3S10, EIF3S8, EIF3S1, EIF3S7);eIF3 complex (EIF3S6, EIF3S5, EIF3S4, EIF3S3, EIF3S6IP, EIF3S2, EIF3S9, EIF3S12, EIF3S10, EIF3S8, EIF3S1, EIF3S7, PCI…	Q13347	185	Q13347	LNQYSAKSGEVLVNVKEHSRQINDIQLSRDM	SGEVLVNVK(1)EHSR	GEVLVNVkEHSRQIN
-1.46645	0.165472	-0.8982	-0.635142	-0.25676	EIF3I	Eukaryotic translation initiation factor 3 subunit I	85	binding;nucleic acid binding;RNA binding;translation factor activity, nucleic acid binding;translation initiation factor activity	EIF3 complex (EIF3A, EIF3B, EIF3G, EIF3I, EIF3C);EIF3 complex (EIF3A, EIF3B, EIF3G, EIF3I, EIF3J);EIF3 complex (EIF3B, EIF3G, EIF3I);EIF3 complex (EIF3B, EIF3J, EIF3I);eIF3 complex (EIF3S6, EIF3S5, EIF3S4, EIF3S3, EIF3S6IP, EIF3S2, EIF3S9, EIF3S12, EIF3S10, EIF3S8, EIF3S1, EIF3S7);eIF3 complex (EIF3S6, EIF3S5, EIF3S4, EIF3S3, EIF3S6IP, EIF3S2, EIF3S9, EIF3S12, EIF3S10, EIF3S8, EIF3S1, EIF3S7, PCI…	Q13347	85	Q13347	GSADNSCRLWDCETGKQLALLKTNSAVRTCG	LWDCETGK(1)QLALLK	LWDCETGkQLALLkT
-2.29424	-2.54053	-2.43651	-2.8542	-1.92255	EIF3I	Eukaryotic translation initiation factor 3 subunit I	224	binding;nucleic acid binding;RNA binding;translation factor activity, nucleic acid binding;translation initiation factor activity	EIF3 complex (EIF3A, EIF3B, EIF3G, EIF3I, EIF3C);EIF3 complex (EIF3A, EIF3B, EIF3G, EIF3I, EIF3J);EIF3 complex (EIF3B, EIF3G, EIF3I);EIF3 complex (EIF3B, EIF3J, EIF3I);eIF3 complex (EIF3S6, EIF3S5, EIF3S4, EIF3S3, EIF3S6IP, EIF3S2, EIF3S9, EIF3S12, EIF3S10, EIF3S8, EIF3S1, EIF3S7);eIF3 complex (EIF3S6, EIF3S5, EIF3S4, EIF3S3, EIF3S6IP, EIF3S2, EIF3S9, EIF3S12, EIF3S10, EIF3S8, EIF3S1, EIF3S7, PCI…	Q13347	224	Q13347	DNTAKLFDSTTLEHQKTFRTERPVNSAALSP	LFDSTTLEHQK(1)TFR	STTLEHQkTFRTERP
0.240006	0.454337	0.182194	0.75426	0.744731	EIF3K	Eukaryotic translation initiation factor 3 subunit K	13	binding;nucleic acid binding;ribonucleoprotein binding;ribosome binding;RNA binding;translation factor activity, nucleic acid binding;translation initiation factor activity	eIF3 complex (EIF3S6, EIF3S5, EIF3S4, EIF3S3, EIF3S6IP, EIF3S2, EIF3S9, EIF3S12, EIF3S10, EIF3S8, EIF3S1, EIF3S7);eIF3 complex (EIF3S6, EIF3S5, EIF3S4, EIF3S3, EIF3S6IP, EIF3S2, EIF3S9, EIF3S12, EIF3S10, EIF3S8, EIF3S1, EIF3S7, PCID1)	Q9UBQ5	13	Q9UBQ5	___MAMFEQMRANVGKLLKGIDRYNPENLAT	ANVGK(1)LLK	QMRANVGkLLkGIDR
-2.19015	-2.46416	-1.48708	-1.56427	-1.30694	EIF3K	Eukaryotic translation initiation factor 3 subunit K	197	binding;nucleic acid binding;ribonucleoprotein binding;ribosome binding;RNA binding;translation factor activity, nucleic acid binding;translation initiation factor activity	eIF3 complex (EIF3S6, EIF3S5, EIF3S4, EIF3S3, EIF3S6IP, EIF3S2, EIF3S9, EIF3S12, EIF3S10, EIF3S8, EIF3S1, EIF3S7);eIF3 complex (EIF3S6, EIF3S5, EIF3S4, EIF3S3, EIF3S6IP, EIF3S2, EIF3S9, EIF3S12, EIF3S10, EIF3S8, EIF3S1, EIF3S7, PCID1)	Q9UBQ5	197	Q9UBQ5	DESGQIFICSQEESIKPKNIVEKIDFDSVSS	YGWSADESGQIFICSQEESIK(0.967)PK(0.033)
-3.97151	-4.17274	-3.79651	-5.82589	-3.21726	EIF3K	Eukaryotic translation initiation factor 3 subunit K	38	binding;nucleic acid binding;ribonucleoprotein binding;ribosome binding;RNA binding;translation factor activity, nucleic acid binding;translation initiation factor activity	eIF3 complex (EIF3S6, EIF3S5, EIF3S4, EIF3S3, EIF3S6IP, EIF3S2, EIF3S9, EIF3S12, EIF3S10, EIF3S8, EIF3S1, EIF3S7);eIF3 complex (EIF3S6, EIF3S5, EIF3S4, EIF3S3, EIF3S6IP, EIF3S2, EIF3S9, EIF3S12, EIF3S10, EIF3S8, EIF3S1, EIF3S7, PCID1)	Q9UBQ5	38	Q9UBQ5	PENLATLERYVETQAKENAYDLEANLAVLKL	YVETQAK(1)ENAYDLEANLAVLK	RYVETQAkENAYDLE
0.710042	-0.0273409	0.494321	0.788837	0.873487	EIF4A1	Eukaryotic initiation factor 4A-I	381	adenyl nucleotide binding;adenyl ribonucleotide binding;ATP binding;ATPase activity;ATPase activity, coupled;ATP-dependent helicase activity;binding;catalytic activity;helicase activity;hydrolase activity;hydrolase activity, acting on acid anhydrides;hydrolase activity, acting on acid anhydrides, in phosphorus-containing anhydrides;mRNA binding;nucleic acid binding;nucleoside-triphosphatase activ…	MNK1-eIF4F complex;PPP2R1A-PPP2R1B-PPP2CA-PPME1-EIF4A1 complex	P60842	381	P60842	FGRKGVAINMVTEEDKRTLRDIETFYNTSIE	K(1)GVAINMVTEEDK(1)R	NMVTEEDkRTLRDIE
0.767112	0.0393734	0.630851	0.938458	0.803369	EIF4A1	Eukaryotic initiation factor 4A-I	369	adenyl nucleotide binding;adenyl ribonucleotide binding;ATP binding;ATPase activity;ATPase activity, coupled;ATP-dependent helicase activity;binding;catalytic activity;helicase activity;hydrolase activity;hydrolase activity, acting on acid anhydrides;hydrolase activity, acting on acid anhydrides, in phosphorus-containing anhydrides;mRNA binding;nucleic acid binding;nucleoside-triphosphatase activ…	MNK1-eIF4F complex;PPP2R1A-PPP2R1B-PPP2CA-PPME1-EIF4A1 complex	P60842	369	P60842	ENYIHRIGRGGRFGRKGVAINMVTEEDKRTL	K(1)GVAINMVTEEDKR	RGGRFGRkGVAINMV
-1.06496	-0.822189	-0.664332	-0.349463	-0.336831	EIF4A1	Eukaryotic initiation factor 4A-I	146	adenyl nucleotide binding;adenyl ribonucleotide binding;ATP binding;ATPase activity;ATPase activity, coupled;ATP-dependent helicase activity;binding;catalytic activity;helicase activity;hydrolase activity;hydrolase activity, acting on acid anhydrides;hydrolase activity, acting on acid anhydrides, in phosphorus-containing anhydrides;mRNA binding;nucleic acid binding;nucleoside-triphosphatase activ…	MNK1-eIF4F complex;PPP2R1A-PPP2R1B-PPP2CA-PPME1-EIF4A1 complex	P60842	146	P60842	CHACIGGTNVRAEVQKLQMEAPHIIVGTPGR	AEVQK(1)LQMEAPHIIVGTPGR	NVRAEVQkLQMEAPH
1.86001	1.40428	2.17507	2.38361	2.56774	EIF4A1	Eukaryotic initiation factor 4A-I	174	adenyl nucleotide binding;adenyl ribonucleotide binding;ATP binding;ATPase activity;ATPase activity, coupled;ATP-dependent helicase activity;binding;catalytic activity;helicase activity;hydrolase activity;hydrolase activity, acting on acid anhydrides;hydrolase activity, acting on acid anhydrides, in phosphorus-containing anhydrides;mRNA binding;nucleic acid binding;nucleoside-triphosphatase activ…	MNK1-eIF4F complex;PPP2R1A-PPP2R1B-PPP2CA-PPME1-EIF4A1 complex	P60842	174	P60842	PGRVFDMLNRRYLSPKYIKMFVLDEADEMLS	YLSPK(1)YIK	NRRYLSPkYIkMFVL
-1.71229	-2.05429	-1.51793	-1.48567	-1.03202	EIF4A3;EIF4A1;EIF4A2	Eukaryotic initiation factor 4A-III;Eukaryotic initiation factor 4A-III, N-terminally processed;Eukaryotic initiation factor 4A-I;Eukaryotic initiation factor 4A-II	54	adenyl nucleotide binding;adenyl ribonucleotide binding;ATP binding;ATPase activity;ATPase activity, coupled;ATP-dependent helicase activity;ATP-dependent RNA helicase activity;binding;catalytic activity;helicase activity;hydrolase activity;hydrolase activity, acting on acid anhydrides;hydrolase activity, acting on acid anhydrides, in phosphorus-containing anhydrides;mRNA binding;nucleic acid bin…	C complex spliceosome;eIF4AIII-Btz complex;Exon junction complex;Exon junction complex (EIF4A3-MLN51-MAGOH-Y14);Exon junction complex (EIF4A3-MLN51-MAGOH-Y14), RNA-protein complex;Exon junction complex (EIF4A3-MLN51-UPF3B-MAGOH-Y14);Exon junction complex (F4A3-MLN51-UPF3B-MAGOH-Y14-PYM);Exon junction complex, EIF4A3-MLN51-MAGOH-Y14 (RNA-protein complex);MNK1-eIF4F complex;PPP2R1A-PPP2R1B-PPP2CA-P…	P38919;P60842;Q14240	60;54;55	P38919;P60842	LREDLLRGIYAYGFEKPSAIQQRAIKQIIKG;LSESLLRGIYAYGFEKPSAIQQRAILPCIKG	GIYAYGFEK(1)PSAIQQR	IyAyGFEkPSAIQQR
0.354384	0.101627	0.577936	-0.157759	0.197865	EIF4G1	Eukaryotic translation initiation factor 4 gamma 1	602	binding;DNA binding;nucleic acid binding;RNA binding;translation factor activity, nucleic acid binding;translation initiation factor activity	PABPC1-HSPA8-HNRPD-EIF4G1 complex	Q04637	602	Q04637	IQPGEQKYEYKSDQWKPLNLEEKKRYDREFL	SDQWK(1)PLNLEEK	EYksDQWkPLNLEEk
-0.170381	0.0220461	0.334068	0.141717	0.162589	EIF4G1;EIF4G3	Eukaryotic translation initiation factor 4 gamma 1;Eukaryotic translation initiation factor 4 gamma 3	950	binding;DNA binding;nucleic acid binding;RNA binding;RNA cap binding;translation factor activity, nucleic acid binding;translation initiation factor activity	PABPC1-HSPA8-HNRPD-EIF4G1 complex	Q04637;O43432	950;944	Q04637	LCRLLTTIGKDLDFEKAKPRMDQYFNQMEKI	DLDFEK(0.955)AK(0.045)PR	GkDLDFEkAKPRMDQ
-1.55	-1.26743	-0.958598	-1.16399	-1.11245	EIF4G1;EIF4G3	Eukaryotic translation initiation factor 4 gamma 1;Eukaryotic translation initiation factor 4 gamma 3	952	binding;DNA binding;nucleic acid binding;RNA binding;RNA cap binding;translation factor activity, nucleic acid binding;translation initiation factor activity	PABPC1-HSPA8-HNRPD-EIF4G1 complex	Q04637;O43432	952;946	Q04637	RLLTTIGKDLDFEKAKPRMDQYFNQMEKIIK	DLDFEK(0.5)AK(0.5)PR
-0.000155449	-0.188094	0.318889	0.100393	0.316704	EIF4H	Eukaryotic translation initiation factor 4H	80	binding;nucleic acid binding;nucleotide binding;RNA binding;translation factor activity, nucleic acid binding;translation initiation factor activity		Q15056	80	Q15056	LSIRSVRLVRDKDTDKFKGFCYVEFDEVDSL	DK(0.001)DTDK(0.885)FK(0.114)	VRDKDTDkFKGFCyV
-2.92035	-3.48068	-2.40437	-2.89168	-2.43577	EIF4H	Eukaryotic translation initiation factor 4H	245	binding;nucleic acid binding;nucleotide binding;RNA binding;translation factor activity, nucleic acid binding;translation initiation factor activity		Q15056	245	Q15056	SAIFGGARPREEVVQKEQE____________	EEVVQK(1)EQE	PREEVVQkEQE____
0.417775	0.762175	1.32292	1.39704	1.57457	EIF5A;EIF5AL1	Eukaryotic translation initiation factor 5A-1;Eukaryotic translation initiation factor 5A-1-like	121	binding;nucleic acid binding;ribonucleoprotein binding;ribosome binding;RNA binding;snRNA binding;translation elongation factor activity;translation factor activity, nucleic acid binding;U6 snRNA binding		P63241;Q6IS14	121;121	P63241	GEVREDLRLPEGDLGKEIEQKYDCGEEILIT	EDLRLPEGDLGK(1)EIEQK	LPEGDLGkEIEQkyD;LPEGDLGkEIEQKyD
-2.44841	-2.51364	-2.46462	-2.49445	-3.78325	ELAC2	Zinc phosphodiesterase ELAC protein 2	476	binding;catalytic activity;cation binding;endonuclease activity;hydrolase activity;hydrolase activity, acting on ester bonds;ion binding;metal ion binding;nuclease activity		Q9BQ52	476	Q9BQ52	QEYRRSAQDGPAPAEKRSQYPEIIFLGTGSA	SAQDGPAPAEK(1)R	DGPAPAEkRSQYPEI
-1.29605	-1.44371	-1.48301	-2.06321	-1.77132	ELP2	Elongator complex protein 2	459		Elongator core complex;Elongator holo complex	Q6IA86	459	Q6IA86	LAMINRFQFVSGADEKVLRVFSAPRNFVENF	FQFVSGADEK(1)VLR	FVSGADEkVLRVFSA
1.88341	2.07209	2.32215	2.39309	2.74579	ELP3	Elongator complex protein 3	34	acetyltransferase activity;binding;catalytic activity;cation binding;enzyme regulator activity;histone acetyltransferase activity;ion binding;iron-sulfur cluster binding;kinase regulator activity;lysine N-acetyltransferase activity;metal cluster binding;metal ion binding;N-acetyltransferase activity;N-acyltransferase activity;phosphorylase kinase regulator activity;protein kinase regulator activi…	Elongator core complex;Elongator holo complex	Q9H9T3	34	Q9H9T3	IGDVIKQLIEAHEQGKDIDLNKVKTKTAAKY	QLIEAHEQGK(1)DIDLNK	IEAHEQGkDIDLNkV
0.421026	0.659697	0.285166	1.01337	0.438144	EMC7	ER membrane protein complex subunit 7	221	binding;carbohydrate binding;nucleotide binding;purine nucleotide binding		Q9NPA0	221	Q9NPA0	ELPDVSEFMTRLFSSKSSGKSSSGSSKTGKS	LFSSK(1)SSGK	MTRLFsSkssGKSSs
1.13091	0.303625	1.12765	1.0799	1.82525	EMD	Emerin	79	actin binding;beta-tubulin binding;binding;cytoskeletal protein binding;protein binding;tubulin binding	Emerin architectural complex;Emerin complex 1;Emerin complex 24;Emerin complex 25;Emerin complex 32;Emerin complex 52;Emerin regulatory complex;Emerin-actin-NMI complex;Emerin-actin-NMI-(alphaII)spectrin complex	P50402	79	P50402	LNSTRGDADMYDLPKKEDALLYQSKGYNDDY	K(1)EDALLYQSK	DMyDLPKkEDALLyQ
-0.656976	-0.617767	0.0406961	0.090869	0.226931	EMG1	Ribosomal RNA small subunit methyltransferase NEP1	60	binding;catalytic activity;methyltransferase activity;nucleic acid binding;RNA binding;RNA methyltransferase activity;rRNA (pseudouridine) methyltransferase activity;rRNA binding;rRNA methyltransferase activity;S-adenosylmethionine-dependent methyltransferase activity;transferase activity;transferase activity, transferring one-carbon groups		A0A087WWQ2;Q92979	60;59	A0A087WWQ2	IVVLEGASLETVKVGKTYELLNCDKHKSILL	VGK(1)TYELLNCDK	LEtVKVGkTyELLNC
1.64771	1.27459	2.07793	2.4635	3.11301	ENO1	Alpha-enolase	89	binding;carbon-oxygen lyase activity;catalytic activity;cation binding;DNA binding;hydro-lyase activity;ion binding;lyase activity;magnesium ion binding;metal ion binding;nucleic acid binding;nucleic acid binding transcription factor activity;phosphopyruvate hydratase activity;protein binding transcription factor activity;sequence-specific DNA binding transcription factor activity;transcription c…		P06733	89	P06733	APALVSKKLNVTEQEKIDKLMIEMDGTENKS	LNVTEQEK(1)IDK	LNVTEQEkIDkLMIE
-1.17538	-0.623538	-1.0561	-0.689909	-1.6948	ENO1	Alpha-enolase	335	binding;carbon-oxygen lyase activity;catalytic activity;cation binding;DNA binding;hydro-lyase activity;ion binding;lyase activity;magnesium ion binding;metal ion binding;nucleic acid binding;nucleic acid binding transcription factor activity;phosphopyruvate hydratase activity;protein binding transcription factor activity;sequence-specific DNA binding transcription factor activity;transcription c…		P06733	335	P06733	LTVTNPKRIAKAVNEKSCNCLLLKVNQIGSV	AVNEK(1)SCNCLLLK	IAkAVNEksCNCLLL
-1.77571	-1.18498	-2.56507	-1.07752	-1.69987	ENO1	Alpha-enolase	81	binding;carbon-oxygen lyase activity;catalytic activity;cation binding;DNA binding;hydro-lyase activity;ion binding;lyase activity;magnesium ion binding;metal ion binding;nucleic acid binding;nucleic acid binding transcription factor activity;phosphopyruvate hydratase activity;protein binding transcription factor activity;sequence-specific DNA binding transcription factor activity;transcription c…		P06733	81	P06733	VEHINKTIAPALVSKKLNVTEQEKIDKLMIE	TIAPALVSK(0.422)K(0.578)	APALVskkLNVTEQE
1.89932	2.24318	1.49792	2.08555	1.40178	ENO1	Alpha-enolase	5	binding;carbon-oxygen lyase activity;catalytic activity;cation binding;DNA binding;hydro-lyase activity;ion binding;lyase activity;magnesium ion binding;metal ion binding;nucleic acid binding;nucleic acid binding transcription factor activity;phosphopyruvate hydratase activity;protein binding transcription factor activity;sequence-specific DNA binding transcription factor activity;transcription c…		P06733	5	P06733	___________MSILKIHAREIFDSRGNPTV	SILK(1)IHAR	___MSILkIHAREIF
1.65969	2.22388	1.44197	2.48729	1.79304	ENO1	Alpha-enolase	80	binding;carbon-oxygen lyase activity;catalytic activity;cation binding;DNA binding;hydro-lyase activity;ion binding;lyase activity;magnesium ion binding;metal ion binding;nucleic acid binding;nucleic acid binding transcription factor activity;phosphopyruvate hydratase activity;protein binding transcription factor activity;sequence-specific DNA binding transcription factor activity;transcription c…		P06733	80	P06733	AVEHINKTIAPALVSKKLNVTEQEKIDKLMI	TIAPALVSK(0.987)K(0.013)	IAPALVskkLNVTEQ
-2.0887	-2.334	-2.18945	-1.70888	-1.33063	ENO1	Alpha-enolase	202	binding;carbon-oxygen lyase activity;catalytic activity;cation binding;DNA binding;hydro-lyase activity;ion binding;lyase activity;magnesium ion binding;metal ion binding;nucleic acid binding;nucleic acid binding transcription factor activity;phosphopyruvate hydratase activity;protein binding transcription factor activity;sequence-specific DNA binding transcription factor activity;transcription c…		P06733	202	P06733	EVYHNLKNVIKEKYGKDATNVGDEGGFAPNI	YGK(1)DATNVGDEGGFAPNILENK	VIkEkYGkDATNVGD
1.87303	1.82195	1.97388	2.18764	2.60281	ENO1	Alpha-enolase	256	binding;carbon-oxygen lyase activity;catalytic activity;cation binding;DNA binding;hydro-lyase activity;ion binding;lyase activity;magnesium ion binding;metal ion binding;nucleic acid binding;nucleic acid binding transcription factor activity;phosphopyruvate hydratase activity;protein binding transcription factor activity;sequence-specific DNA binding transcription factor activity;transcription c…		P06733	256	P06733	VIGMDVAASEFFRSGKYDLDFKSPDDPSRYI	SGK(1)YDLDFK	SEFFRsGkyDLDFks
3.39012	3.98435	3.37613	3.93782	3.18712	ENO1	Alpha-enolase	64	binding;carbon-oxygen lyase activity;catalytic activity;cation binding;DNA binding;hydro-lyase activity;ion binding;lyase activity;magnesium ion binding;metal ion binding;nucleic acid binding;nucleic acid binding transcription factor activity;phosphopyruvate hydratase activity;protein binding transcription factor activity;sequence-specific DNA binding transcription factor activity;transcription c…		P06733	64	P06733	LRDNDKTRYMGKGVSKAVEHINKTIAPALVS	GVSK(1)AVEHINK	yMGkGVSkAVEHINk
2.32718	2.11686	2.17489	2.71515	2.53044	ENO1	Alpha-enolase	330	binding;carbon-oxygen lyase activity;catalytic activity;cation binding;DNA binding;hydro-lyase activity;ion binding;lyase activity;magnesium ion binding;metal ion binding;nucleic acid binding;nucleic acid binding transcription factor activity;phosphopyruvate hydratase activity;protein binding transcription factor activity;sequence-specific DNA binding transcription factor activity;transcription c…		P06733	330	P06733	VVGDDLTVTNPKRIAKAVNEKSCNCLLLKVN	IAK(1)AVNEK	TNPkRIAkAVNEksC
3.0438	3.3277	3.35129	3.71499	3.57822	ENO1	Alpha-enolase	233	binding;carbon-oxygen lyase activity;catalytic activity;cation binding;DNA binding;hydro-lyase activity;ion binding;lyase activity;magnesium ion binding;metal ion binding;nucleic acid binding;nucleic acid binding transcription factor activity;phosphopyruvate hydratase activity;protein binding transcription factor activity;sequence-specific DNA binding transcription factor activity;transcription c…		P06733	233	P06733	LENKEGLELLKTAIGKAGYTDKVVIGMDVAA	TAIGK(1)AGYTDK	LLkTAIGkAGytDkV
5.02697	4.60461	4.82042	5.1771	5.36476	ENO1	Alpha-enolase	420	binding;carbon-oxygen lyase activity;catalytic activity;cation binding;DNA binding;hydro-lyase activity;ion binding;lyase activity;magnesium ion binding;metal ion binding;nucleic acid binding;nucleic acid binding transcription factor activity;phosphopyruvate hydratase activity;protein binding transcription factor activity;sequence-specific DNA binding transcription factor activity;transcription c…		P06733	420	P06733	AKYNQLLRIEEELGSKAKFAGRNFRNPLAK_	IEEELGSK(1)AK	IEEELGskAkFAGRN
-0.0138445	-0.0875578	0.407933	0.271524	0.782687	EPB41L2	Band 4.1-like protein 2	374	structural molecule activity		O43491	374	O43491	SEFQFAPTQTKELEEKVAELHKTHRGLSPAQ	ELEEK(1)VAELHK	QTKELEEkVAELHKT
-2.74999	-2.65461	-2.89554	-3.46226	-1.79607	EPB41L2	Band 4.1-like protein 2	995	structural molecule activity		O43491	995	O43491	REQHPDMSVTRVVVHKETELAEEGED_____	VVVHK(1)ETELAEEGED	VTRVVVHkETELAEE
0.443716	0.244788	0.478257	-0.127605	0.132932	EPCAM	Epithelial cell adhesion molecule	299			P16422	299	P16422	VVLVISRKKRMAKYEKAEIKEMGEMHRELNA	YEK(1)AEIK	KRMAKyEkAEIkEMG
-3.72404	-1.59992	-3.03458	-1.76616	-2.5075	EPN1	Epsin-1	107	binding;lipid binding	RalBP1-CCNB1-AP2A-NUMB-EPN1 complex	Q9Y6I3	107	Q9Y6I3	VSQQCKENMYAVQTLKDFQYVDRDGKDQGVN	ENMYAVQTLK(1)DFQYVDR	MYAVQTLkDFQyVDR
-2.06892	-1.58429	-1.50574	-1.81847	-1.66508	EPN1	Epsin-1	117	binding;lipid binding	RalBP1-CCNB1-AP2A-NUMB-EPN1 complex	Q9Y6I3	117	Q9Y6I3	AVQTLKDFQYVDRDGKDQGVNVREKAKQLVA	DFQYVDRDGK(1)DQGVNVR	QyVDRDGkDQGVNVR
-2.03359	-2.34274	-0.954294	1.37414	1.1704	EPRS	Bifunctional glutamate/proline--tRNA ligase;Glutamate--tRNA ligase;Proline--tRNA ligase	902	adenyl nucleotide binding;adenyl ribonucleotide binding;aminoacyl-tRNA ligase activity;ATP binding;binding;catalytic activity;glutamate-tRNA ligase activity;ligase activity;ligase activity, forming aminoacyl-tRNA and related compounds;ligase activity, forming carbon-oxygen bonds;nucleic acid binding;nucleotide binding;proline-tRNA ligase activity;purine nucleotide binding;purine ribonucleoside tr…	GAIT complex;Multisynthetase complex	P07814	902	P07814	PTRNSEPAGLETPEAKVLFDKVASQGEVVRK	NSEPAGLETPEAK(1)VLFDK
-2.85687	-2.32574	-1.99262	-0.432841	-1.32689	EPRS	Bifunctional glutamate/proline--tRNA ligase;Glutamate--tRNA ligase;Proline--tRNA ligase	907	adenyl nucleotide binding;adenyl ribonucleotide binding;aminoacyl-tRNA ligase activity;ATP binding;binding;catalytic activity;glutamate-tRNA ligase activity;ligase activity;ligase activity, forming aminoacyl-tRNA and related compounds;ligase activity, forming carbon-oxygen bonds;nucleic acid binding;nucleotide binding;proline-tRNA ligase activity;purine nucleotide binding;purine ribonucleoside tr…	GAIT complex;Multisynthetase complex	P07814	907	P07814	EPAGLETPEAKVLFDKVASQGEVVRKLKTEK	VLFDK(1)VASQGEVVR
-4.74204	-5.71702	-4.52831	-1.26154	-2.8576	EPRS	Bifunctional glutamate/proline--tRNA ligase;Glutamate--tRNA ligase;Proline--tRNA ligase	1009	adenyl nucleotide binding;adenyl ribonucleotide binding;aminoacyl-tRNA ligase activity;ATP binding;binding;catalytic activity;glutamate-tRNA ligase activity;ligase activity;ligase activity, forming aminoacyl-tRNA and related compounds;ligase activity, forming carbon-oxygen bonds;nucleic acid binding;nucleotide binding;proline-tRNA ligase activity;purine nucleotide binding;purine ribonucleoside tr…	GAIT complex;Multisynthetase complex	P07814	1009	P07814	GGGLSSSGAGEGQGPKKQTRLGLEAKKEENL	NQGGGLSSSGAGEGQGPK(0.84)K(0.16)	AGEGQGPkKQtRLGL
NaN	NaN	-4.24446	-2.08664	-3.45641	EPRS	Bifunctional glutamate/proline--tRNA ligase;Glutamate--tRNA ligase;Proline--tRNA ligase	991	adenyl nucleotide binding;adenyl ribonucleotide binding;aminoacyl-tRNA ligase activity;ATP binding;binding;catalytic activity;glutamate-tRNA ligase activity;ligase activity;ligase activity, forming aminoacyl-tRNA and related compounds;ligase activity, forming carbon-oxygen bonds;nucleic acid binding;nucleotide binding;proline-tRNA ligase activity;purine nucleotide binding;purine ribonucleoside tr…	GAIT complex;Multisynthetase complex	P07814	991	P07814	NKPQKQNDGQRKDPSKNQGGGLSSSGAGEGQ	K(0.079)DPSK(0.921)NQGGGLSSSGAGEGQGPK	GQRKDPSkNQGGGLS
-0.755717	-1.34738	-0.834969	-0.967874	-0.558972	EPS15	Epidermal growth factor receptor substrate 15	793	binding;calcium ion binding;cation binding;ion binding;metal ion binding	Eps15-stonin2 complex;PARK2-EPS15-EGFR	P42566	793	P42566	PTRPCPLPPGKRSINKLDSPDPFKLNDPFQP	SINK(1)LDSPDPFK	PGkRsINkLDsPDPF
-0.983126	-1.33109	-0.913387	-0.558262	-0.606448	EPS15L1	Epidermal growth factor receptor substrate 15-like 1	694	binding;calcium ion binding;cation binding;ion binding;metal ion binding		Q9UBC2	694	Q9UBC2	KKQTKNDPFTSDPFTKNPSLPSKLDPFESSD	NDPFTSDPFTK(1)NPSLPSK	FTSDPFTkNPsLPSk
-1.81993	-2.25344	-2.15295	-2.04141	-1.81351	EPS15L1	Epidermal growth factor receptor substrate 15-like 1	534	binding;calcium ion binding;cation binding;ion binding;metal ion binding		Q9UBC2	534	Q9UBC2	IQAGRVQLETIIKSLKSTQDEINQARSKLSQ	SLK(1)STQDEINQAR	EtIIkSLkSTQDEIN
2.10475	2.15892	1.85862	2.0332	1.82536	EPS15L1	Epidermal growth factor receptor substrate 15-like 1	679	binding;calcium ion binding;cation binding;ion binding;metal ion binding		Q9UBC2	679	Q9UBC2	KESDPFRGSATDDFFKKQTKNDPFTSDPFTK	GSATDDFFK(0.978)K(0.022)	SATDDFFkkQTkNDP
NaN	-4.66944	-4.90035	-3.9529	NaN	EPS15L1	Epidermal growth factor receptor substrate 15-like 1	701	binding;calcium ion binding;cation binding;ion binding;metal ion binding		Q9UBC2	701	Q9UBC2	PFTSDPFTKNPSLPSKLDPFESSDPFSSSSV	NPSLPSK(1)LDPFESSDPFSSSSVSSK	kNPsLPSkLDPFESs
-1.15528	0.783194	0.183508	0.00552654	-1.09938	ERCC2	TFIIH basal transcription factor complex helicase XPD subunit	268	4 iron, 4 sulfur cluster binding;5'-3' DNA helicase activity;adenyl nucleotide binding;adenyl ribonucleotide binding;ATP binding;ATPase activity;ATPase activity, coupled;ATP-dependent DNA helicase activity;ATP-dependent helicase activity;binding;catalytic activity;cation binding;DNA binding;DNA helicase activity;DNA-dependent ATPase activity;helicase activity;hydrolase activity;hydrolase activity…	BRCA1-RNA polymerase II complex;CAK-ERCC2 complex;ERCC2/CAK complex;RNA polymerase II holoenzyme complex;TFIIH transcription factor complex;TFIIH transcription factor complex (ERCC2, ERCC3, GTF2H1, CDK7, CCNH, GTF2H2)	P18074	268	P18074	RRTLDRCQGNLETLQKTVLRIKETDEQRLRD	CQGNLETLQK(1)TVLR	GNLETLQkTVLRIKE
0.468077	0.696874	0.202382	0.0912132	-0.729337	ERCC6	DNA excision repair protein ERCC-6	783	adenyl nucleotide binding;adenyl ribonucleotide binding;ATP binding;ATPase activity;ATPase activity, coupled;binding;catalytic activity;chromatin binding;DNA binding;DNA-dependent ATPase activity;helicase activity;hydrolase activity;hydrolase activity, acting on acid anhydrides;hydrolase activity, acting on acid anhydrides, in phosphorus-containing anhydrides;nucleic acid binding;nucleoside-triph…		Q03468	783	Q03468	LTDEQHKVYQNFVDSKEVYRILNGEMQIFSG	VYQNFVDSK(1)EVYR
-1.67012	-0.675892	-2.3857	-2.57704	-2.73597	ERCC6	DNA excision repair protein ERCC-6	1392	adenyl nucleotide binding;adenyl ribonucleotide binding;ATP binding;ATPase activity;ATPase activity, coupled;binding;catalytic activity;chromatin binding;DNA binding;DNA-dependent ATPase activity;helicase activity;hydrolase activity;hydrolase activity, acting on acid anhydrides;hydrolase activity, acting on acid anhydrides, in phosphorus-containing anhydrides;nucleic acid binding;nucleoside-triph…		Q03468	1392	Q03468	ADSSSGPLASSSLLAKMRARNHLILPERLES	AEDADSSSGPLASSSLLAK(1)MR
-1.06496	-0.999037	-0.331719	-1.18624	-1.12418	ERH	Enhancer of rudimentary homolog	88		FCP1-associated protein complex	P84090	88	P84090	RADTQTYQPYNKDWIKEKIYVLLRRQAQQAG	ADTQTYQPYNK(0.055)DWIK(0.897)EK(0.048)
2.37766	2.37222	2.48732	2.80269	2.31723	ERH	Enhancer of rudimentary homolog	41		FCP1-associated protein complex	P84090	41	P84090	NECMEGVCKMYEEHLKRMNPNSPSITYDISQ	MYEEHLK(1)R	KMYEEHLkRMNPNSP
-3.78464	NaN	-2.51421	-4.75499	-2.72561	ETF1	Eukaryotic peptide chain release factor subunit 1	395	binding;nucleic acid binding;ribonucleoprotein binding;ribosome binding;RNA binding;translation factor activity, nucleic acid binding;translation release factor activity;translation release factor activity, codon specific;translation termination factor activity	eRF1-eRF3-GTP-Mg(2+) complex;SMG-1-Upf1-eRF1-eRF3 complex (SURF)	P62495	395	P62495	NNYKKFGATLEIVTDKSQEGSQFVKGFGGIG	FGATLEIVTDK(0.999)SQEGSQFVK(0.001)	TLEIVTDkSQEGSQF
-0.44908	1.75887	-0.237995	-0.226537	-1.77974	ETNK1	Ethanolamine kinase 1	172	adenyl nucleotide binding;adenyl ribonucleotide binding;ATP binding;binding;catalytic activity;ethanolamine kinase activity;kinase activity;nucleotide binding;phosphotransferase activity, alcohol group as acceptor;purine nucleotide binding;purine ribonucleoside triphosphate binding;purine ribonucleotide binding;ribonucleotide binding;transferase activity;transferase activity, transferring phospho…		Q9HBU6	172	Q9HBU6	GNTMEDVVLVRIYGNKTELLVDRDEEVKSFR	IYGNK(1)TELLVDRDEEVK	LVRIYGNkTELLVDR
0.589444	0.814071	0.706321	1.0817	1.30078	EZR	Ezrin	139	actin binding;actin filament binding;binding;cytoskeletal protein binding;protein binding	(C-CFTR)2-NHERF-ezrin complex;C-CFTR-NHERF(PDZ1 domain)-ezrin complex;C-CFTR-NHERF(PDZ2 domain)-ezrin complex	P15311	139	P15311	LLGSYAVQAKFGDYNKEVHKSGYLSSERLIP	FGDYNK(1)EVHK	AKFGDyNkEVHkSGy
3.29118	3.05919	3.25281	2.91225	3.23909	EZR	Ezrin	450	actin binding;actin filament binding;binding;cytoskeletal protein binding;protein binding	(C-CFTR)2-NHERF-ezrin complex;C-CFTR-NHERF(PDZ1 domain)-ezrin complex;C-CFTR-NHERF(PDZ2 domain)-ezrin complex	P15311	450	P15311	RRRKEDEVEEWQHRAKEAQDDLVKTKEELHL	AK(1)EAQDDLVK	EEWQHRAkEAQDDLV
1.43148	1.50634	1.47956	1.74314	1.51846	EZR;MSN;RDX	Ezrin;Moesin;Radixin	253	actin binding;actin filament binding;binding;cytoskeletal protein binding;protein binding;structural constituent of cytoskeleton;structural molecule activity	(C-CFTR)2-NHERF-ezrin complex;C-CFTR-NHERF(PDZ1 domain)-ezrin complex;C-CFTR-NHERF(PDZ2 domain)-ezrin complex	P15311;P26038;P35241	253;253;253	P15311;P26038	IGFPWSEIRNISFNDKKFVIKPIDKKAPDFV	NISFNDK(0.969)K(0.031)	RNISFNDkKFVIkPI
4.17885	4.0299	3.92695	3.86193	3.31644	FADS2	Fatty acid desaturase 2	108	binding;catalytic activity;cation binding;CoA desaturase activity;heme binding;ion binding;iron ion binding;metal ion binding;oxidoreductase activity;oxidoreductase activity, acting on paired donors, with incorporation or reduction of molecular oxygen;oxidoreductase activity, acting on paired donors, with oxidation of a pair of donors resulting in the reduction of molecular oxygen to two molecule…		O95864	108	O95864	ELAPEEPSQDHGKNSKITEDFRALRKTAEDM	NSK(1)ITEDFR	QDHGkNSkITEDFRA
1.05389	1.30128	0.550801	0.739926	-0.232442	FAF1	FAS-associated factor 1	146	binding;enzyme binding;enzyme regulator activity;heat shock protein binding;kinase binding;kinase regulator activity;protein binding;protein kinase binding;protein kinase regulator activity;small conjugating protein binding;ubiquitin binding;ubiquitin protein ligase binding		Q9UNN5	146	Q9UNN5	NELQIPVSKMLLKGWKTGDVEDSTVLKSLHL	GWK(1)TGDVEDSTVLK	kMLLkGWkTGDVEDS
-2.84356	-2.30391	-2.84515	-3.25433	-3.13234	FAF1	FAS-associated factor 1	221	binding;enzyme binding;enzyme regulator activity;heat shock protein binding;kinase binding;kinase regulator activity;protein binding;protein kinase binding;protein kinase regulator activity;small conjugating protein binding;ubiquitin binding;ubiquitin protein ligase binding		Q9UNN5	221	Q9UNN5	EYNLNFSGSSTIQEVKRNVYDLTSIPVRHQL	EYNLNFSGSSTIQEVK(1)R	SSTIQEVkRNVyDLT
-0.411942	-0.525957	-0.53787	-0.683488	-0.768969	FAF2	FAS-associated factor 2	321	binding;enzyme binding;protein binding;small conjugating protein binding;ubiquitin binding;ubiquitin protein ligase binding		Q96CS3	321	Q96CS3	EKERKKREERERKRRKEEEVQQQKLAEERRR	RK(1)EEEVQQQK	ERERKRRkEEEVQQQ
2.27788	1.96145	1.99143	1.79497	2.09782	FAF2	FAS-associated factor 2	329	binding;enzyme binding;protein binding;small conjugating protein binding;ubiquitin binding;ubiquitin protein ligase binding		Q96CS3	329	Q96CS3	ERERKRRKEEEVQQQKLAEERRRQNLQEEKE	RKEEEVQQQK(1)LAEER	EEEVQQQkLAEERRR
1.26426	1.38862	1.57872	1.54576	1.27801	FAIM	Fas apoptotic inhibitory molecule 1	60			Q9NVQ4	60	Q9NVQ4	MFKLVGKETFYVGAAKTKATINIDAISGFAY	ETFYVGAAK(0.997)TK(0.003)
-0.758117	-0.374085	-0.506767	-0.351644	-0.0317497	FAM105A	Inactive ubiquitin thioesterase FAM105A	116			Q9NUU6	116	Q9NUU6	AREWKGETPRNKLMRKAYEELFWRHHIKCVR	K(1)AYEELFWR	PRNKLMRkAYEELFW
4.60422	5.21757	4.78157	4.14163	3.12587	FAM115A	Protein FAM115A	817			Q9Y4C2	817	Q9Y4C2	LWPPVREKRVRIYLSKGPNVKNWNAWTALET	IYLSK(1)GPNVK	RVRIYLSkGPNVKNW
3.53071	3.06925	3.69976	3.19432	3.64084	FAM127B	Protein FAM127B	86			Q9BWD3	86	Q9BWD3	RLTGPALQWVIPYIRKESPLLNDYRGFLAEM	K(1)ESPLLNDYR	WVIPYIRkESPLLND
0.153843	-0.0809441	-0.493818	-0.701448	-0.639492	FAM175B	BRISC complex subunit Abro1	219	binding;polyubiquitin binding;protein binding;small conjugating protein binding;ubiquitin binding		Q15018	219	Q15018	KDIRAIYQVYNALQEKVQAVCADVEKSERVV	AIYQVYNALQEK(1)
-1.543	-1.01791	-1.47066	-0.878872	-0.47399	FAM188A	Protein FAM188A	71	binding;calcium ion binding;cation binding;ion binding;metal ion binding		Q9H8M7	71	Q9H8M7	PVQAFLLKKLLFSSEKSSWRDCSEEEQKELL	LLFSSEK(1)SSWR	kLLFSSEkSSWRDCS
-1.81983	-1.65455	-1.55679	-1.72265	-1.65918	FAM192A	Protein FAM192A	65			Q9GZU8	65	Q9GZU8	DPRSLYERLQEQKDRKQQEYEEQFKFKNMVR	K(1)QQEYEEQFK	LQEQKDRkQQEyEEQ
2.10114	2.47103	2.5689	2.27324	2.54609	FAM213B	Prostamide/prostaglandin F synthase	101	catalytic activity;oxidoreductase activity;oxidoreductase activity, acting on CH-OH group of donors;oxidoreductase activity, acting on the CH-OH group of donors, NAD or NADP as acceptor		Q8TBF2	101	Q8TBF2	YFAGELYLDESKQLYKELGFKRYNSLSILPA	QLYK(1)ELGFK	DESKQLYkELGFKRy
-0.777535	-2.30526	-1.09288	-1.74827	-0.561829	FAM49B	Protein FAM49B	74			Q9NUQ9	74	Q9NUQ9	AGHEIREAIQHPADEKLQEKAWGAVVPLVGK	EAIQHPADEK(0.981)LQEK(0.019)	IQHPADEkLQEkAWG
3.14012	2.41507	2.73256	2.58211	2.76947	FAM63B	Protein FAM63B	548			Q8NBR6	548	Q8NBR6	WEQIPEGISDLELAKKLQEEEDRRASQYYQE	K(1)LQEEEDRR	SDLELAKkLQEEEDR
5.13105	5.85815	6.92514	7.24388	8.08115	FANCD2	Fanconi anemia group D2 protein	561		MDC1-MRN-ATM-FANCD2 complex	Q9BXW9	561	Q9BXW9	EASSHIQDDMHLVIRKQLSSTVFKYKLIGII	K(1)QLSSTVFK	DMHLVIRkQLSSTVF
0.348959	0.835034	0.359343	0.530597	0.139542	FANCI	Fanconi anemia group I protein	1221	binding;DNA binding;nucleic acid binding		Q9NVI1	1221	Q9NVI1	TPLCYSFISYVQNKSKSLNYTGEKKEKPAAV	SK(1)SLNYTGEK	SYVQNKSkSLNYTGE
4.89585	5.29931	6.53884	6.82596	7.50536	FANCI	Fanconi anemia group I protein	523	binding;DNA binding;nucleic acid binding		Q9NVI1	523	Q9NVI1	KVSMSMRDCLILVLRKAMFANQLDARKSAVA	K(1)AMFANQLDAR	CLILVLRkAMFANQL
-2.11353	-2.36687	-1.94054	-2.45372	-2.12657	FANCI	Fanconi anemia group I protein	897	binding;DNA binding;nucleic acid binding		Q9NVI1	897	Q9NVI1	LWRYTSIPTSVEESGKKEKGKSISLLCLEGL	YTSIPTSVEESGK(0.833)K(0.167)	TSVEESGkKEKGKSI
-2.62469	-2.23838	-2.22257	-2.55383	-2.44584	FARSB	Phenylalanine--tRNA ligase beta subunit	53	adenyl nucleotide binding;adenyl ribonucleotide binding;aminoacyl-tRNA ligase activity;ATP binding;binding;catalytic activity;cation binding;ion binding;ligase activity;ligase activity, forming aminoacyl-tRNA and related compounds;ligase activity, forming carbon-oxygen bonds;magnesium ion binding;metal ion binding;nucleic acid binding;nucleotide binding;phenylalanine-tRNA ligase activity;purine n…		Q9NSD9	53	Q9NSD9	ITSEKEIISKEQGNVKAAGASDVVLYKIDVP	EQGNVK(1)AAGASDVVLYK	skEQGNVkAAGASDV
NaN	NaN	NaN	NaN	NaN	FASN	Fatty acid synthase;[Acyl-carrier-protein] S-acetyltransferase;[Acyl-carrier-protein] S-malonyltransferase;3-oxoacyl-[acyl-carrier-protein] synthase;3-oxoacyl-[acyl-carrier-protein] reductase;3-hydroxyacyl-[acyl-carrier-protein] dehydratase;Enoyl-[acyl-carrier-protein] reductase;Oleoyl-[acyl-carrier-protein] hydrolase	673	[acyl-carrier-protein] S-acetyltransferase activity;[acyl-carrier-protein] S-malonyltransferase activity;3-hydroxyacyl-[acyl-carrier-protein] dehydratase activity;3-hydroxyoctanoyl-[acyl-carrier-protein] dehydratase activity;3-hydroxypalmitoyl-[acyl-carrier-protein] dehydratase activity;3-oxoacyl-[acyl-carrier-protein] reductase (NADPH) activity;3-oxoacyl-[acyl-carrier-protein] synthase activity;…		P49327	673	P49327	VFEFVEQLRKEGVFAKEVRTGGMAFHSYFME	EGVFAK(1)EVR	RkEGVFAkEVRTGGM
-0.200403	-0.195394	-0.358511	-0.405731	0.319065	FASN	Fatty acid synthase;[Acyl-carrier-protein] S-acetyltransferase;[Acyl-carrier-protein] S-malonyltransferase;3-oxoacyl-[acyl-carrier-protein] synthase;3-oxoacyl-[acyl-carrier-protein] reductase;3-hydroxyacyl-[acyl-carrier-protein] dehydratase;Enoyl-[acyl-carrier-protein] reductase;Oleoyl-[acyl-carrier-protein] hydrolase	1704	[acyl-carrier-protein] S-acetyltransferase activity;[acyl-carrier-protein] S-malonyltransferase activity;3-hydroxyacyl-[acyl-carrier-protein] dehydratase activity;3-hydroxyoctanoyl-[acyl-carrier-protein] dehydratase activity;3-hydroxypalmitoyl-[acyl-carrier-protein] dehydratase activity;3-oxoacyl-[acyl-carrier-protein] reductase (NADPH) activity;3-oxoacyl-[acyl-carrier-protein] synthase activity;…		P49327	1704	P49327	LSLGCRVFTTVGSAEKRAYLQARFPQLDSTS	VFTTVGSAEK(1)R	TTVGSAEkRAYLQAR
-1.7693	-1.40626	-1.19028	-1.02812	-0.353345	FASN	Fatty acid synthase;[Acyl-carrier-protein] S-acetyltransferase;[Acyl-carrier-protein] S-malonyltransferase;3-oxoacyl-[acyl-carrier-protein] synthase;3-oxoacyl-[acyl-carrier-protein] reductase;3-hydroxyacyl-[acyl-carrier-protein] dehydratase;Enoyl-[acyl-carrier-protein] reductase;Oleoyl-[acyl-carrier-protein] hydrolase	1072	[acyl-carrier-protein] S-acetyltransferase activity;[acyl-carrier-protein] S-malonyltransferase activity;3-hydroxyacyl-[acyl-carrier-protein] dehydratase activity;3-hydroxyoctanoyl-[acyl-carrier-protein] dehydratase activity;3-hydroxypalmitoyl-[acyl-carrier-protein] dehydratase activity;3-oxoacyl-[acyl-carrier-protein] reductase (NADPH) activity;3-oxoacyl-[acyl-carrier-protein] synthase activity;…		P49327	1072	P49327	IDPATHRQKLYTLQDKAQVADVVVSRWLRVT	LYTLQDK(1)AQVADVVVSR	kLYTLQDkAQVADVV
1.96387	1.50625	1.32947	0.962556	1.52637	FASN	Fatty acid synthase;[Acyl-carrier-protein] S-acetyltransferase;[Acyl-carrier-protein] S-malonyltransferase;3-oxoacyl-[acyl-carrier-protein] synthase;3-oxoacyl-[acyl-carrier-protein] reductase;3-hydroxyacyl-[acyl-carrier-protein] dehydratase;Enoyl-[acyl-carrier-protein] reductase;Oleoyl-[acyl-carrier-protein] hydrolase	2449	[acyl-carrier-protein] S-acetyltransferase activity;[acyl-carrier-protein] S-malonyltransferase activity;3-hydroxyacyl-[acyl-carrier-protein] dehydratase activity;3-hydroxyoctanoyl-[acyl-carrier-protein] dehydratase activity;3-hydroxypalmitoyl-[acyl-carrier-protein] dehydratase activity;3-oxoacyl-[acyl-carrier-protein] reductase (NADPH) activity;3-oxoacyl-[acyl-carrier-protein] synthase activity;…		P49327	2449	P49327	TPKAKYHGNVMLLRAKTGGAYGEDLGADYNL	AK(1)TGGAYGEDLGADYNLSQVCDGK	NVMLLRAkTGGAYGE
-2.99007	-1.99295	-2.18138	-2.40043	-1.95929	FASN	Fatty acid synthase;[Acyl-carrier-protein] S-acetyltransferase;[Acyl-carrier-protein] S-malonyltransferase;3-oxoacyl-[acyl-carrier-protein] synthase;3-oxoacyl-[acyl-carrier-protein] reductase;3-hydroxyacyl-[acyl-carrier-protein] dehydratase;Enoyl-[acyl-carrier-protein] reductase;Oleoyl-[acyl-carrier-protein] hydrolase	1911	[acyl-carrier-protein] S-acetyltransferase activity;[acyl-carrier-protein] S-malonyltransferase activity;3-hydroxyacyl-[acyl-carrier-protein] dehydratase activity;3-hydroxyoctanoyl-[acyl-carrier-protein] dehydratase activity;3-hydroxypalmitoyl-[acyl-carrier-protein] dehydratase activity;3-oxoacyl-[acyl-carrier-protein] reductase (NADPH) activity;3-oxoacyl-[acyl-carrier-protein] synthase activity;…		P49327	1911	P49327	FGLELAQWLIQRGVQKLVLTSRSGIRTGYQA	GVQK(1)LVLTSR	LIQRGVQkLVLTSRS
1.73468	1.32354	1.66365	1.7196	2.40157	FASN	Fatty acid synthase;[Acyl-carrier-protein] S-acetyltransferase;[Acyl-carrier-protein] S-malonyltransferase;3-oxoacyl-[acyl-carrier-protein] synthase;3-oxoacyl-[acyl-carrier-protein] reductase;3-hydroxyacyl-[acyl-carrier-protein] dehydratase;Enoyl-[acyl-carrier-protein] reductase;Oleoyl-[acyl-carrier-protein] hydrolase	528	[acyl-carrier-protein] S-acetyltransferase activity;[acyl-carrier-protein] S-malonyltransferase activity;3-hydroxyacyl-[acyl-carrier-protein] dehydratase activity;3-hydroxyoctanoyl-[acyl-carrier-protein] dehydratase activity;3-hydroxypalmitoyl-[acyl-carrier-protein] dehydratase activity;3-oxoacyl-[acyl-carrier-protein] reductase (NADPH) activity;3-oxoacyl-[acyl-carrier-protein] synthase activity;…		P49327	528	P49327	LDRFRDSILRSDEAVKPFGLKVSQLLLSTDE	SDEAVK(1)PFGLK	LRSDEAVkPFGLKVS
-3.25201	-3.95424	-3.34487	-3.46343	-2.39084	FASN	Fatty acid synthase;[Acyl-carrier-protein] S-acetyltransferase;[Acyl-carrier-protein] S-malonyltransferase;3-oxoacyl-[acyl-carrier-protein] synthase;3-oxoacyl-[acyl-carrier-protein] reductase;3-hydroxyacyl-[acyl-carrier-protein] dehydratase;Enoyl-[acyl-carrier-protein] reductase;Oleoyl-[acyl-carrier-protein] hydrolase	1993	[acyl-carrier-protein] S-acetyltransferase activity;[acyl-carrier-protein] S-malonyltransferase activity;3-hydroxyacyl-[acyl-carrier-protein] dehydratase activity;3-hydroxyoctanoyl-[acyl-carrier-protein] dehydratase activity;3-hydroxypalmitoyl-[acyl-carrier-protein] dehydratase activity;3-oxoacyl-[acyl-carrier-protein] reductase (NADPH) activity;3-oxoacyl-[acyl-carrier-protein] synthase activity;…		P49327	1993	P49327	GLLENQTPEFFQDVCKPKYSGTLNLDRVTRE	DGLLENQTPEFFQDVCK(0.948)PK(0.052)	EFFQDVCkPkYSGtL
3.23418	2.9872	2.82624	2.92298	3.45649	FASN	Fatty acid synthase;[Acyl-carrier-protein] S-acetyltransferase;[Acyl-carrier-protein] S-malonyltransferase;3-oxoacyl-[acyl-carrier-protein] synthase;3-oxoacyl-[acyl-carrier-protein] reductase;3-hydroxyacyl-[acyl-carrier-protein] dehydratase;Enoyl-[acyl-carrier-protein] reductase;Oleoyl-[acyl-carrier-protein] hydrolase	2436	[acyl-carrier-protein] S-acetyltransferase activity;[acyl-carrier-protein] S-malonyltransferase activity;3-hydroxyacyl-[acyl-carrier-protein] dehydratase activity;3-hydroxyoctanoyl-[acyl-carrier-protein] dehydratase activity;3-hydroxypalmitoyl-[acyl-carrier-protein] dehydratase activity;3-oxoacyl-[acyl-carrier-protein] reductase (NADPH) activity;3-oxoacyl-[acyl-carrier-protein] synthase activity;…		P49327	2436	P49327	RSFYYKLRAAEQYTPKAKYHGNVMLLRAKTG	AAEQYTPK(1)AK	AAEQyTPkAkyHGNV
-1.49856	-0.659136	-1.5214	-0.792008	-1.53524	FBL	rRNA 2'-O-methyltransferase fibrillarin	205	binding;catalytic activity;methyltransferase activity;nucleic acid binding;RNA binding;transferase activity;transferase activity, transferring one-carbon groups	CEN complex;FIB-associated protein complex;Nop56p-associated pre-rRNA complex;TNF-alpha/NF-kappa B signaling complex 6	P22087	205	P22087	VEFSHRSGRDLINLAKKRTNIIPVIEDARHP	DLINLAK(0.881)K(0.119)	RDLINLAkkRtNIIP
0.612673	0.368038	0.576368	0.224601	0.249668	FBL	rRNA 2'-O-methyltransferase fibrillarin	121	binding;catalytic activity;methyltransferase activity;nucleic acid binding;RNA binding;transferase activity;transferase activity, transferring one-carbon groups	CEN complex;FIB-associated protein complex;Nop56p-associated pre-rRNA complex;TNF-alpha/NF-kappa B signaling complex 6	P22087	121	P22087	LVTKNLVPGESVYGEKRVSISEGDDKIEYRA	NLVPGESVYGEK(1)R	GEsVyGEkRVsIsEG
3.07983	3.20398	3.10161	3.33296	2.66422	FBL	rRNA 2'-O-methyltransferase fibrillarin	102	binding;catalytic activity;methyltransferase activity;nucleic acid binding;RNA binding;transferase activity;transferase activity, transferring one-carbon groups	CEN complex;FIB-associated protein complex;Nop56p-associated pre-rRNA complex;TNF-alpha/NF-kappa B signaling complex 6	P22087	102	P22087	MVEPHRHEGVFICRGKEDALVTKNLVPGESV	GK(1)EDALVTK	GVFICRGkEDALVTk
NaN	NaN	NaN	NaN	NaN	FDPS	Farnesyl pyrophosphate synthase	112	binding;catalytic activity;cation binding;dimethylallyltranstransferase activity;geranyltranstransferase activity;ion binding;metal ion binding;prenyltransferase activity;transferase activity;transferase activity, transferring alkyl or aryl (other than methyl) groups		P14324	112	P14324	DEMGHPEIGDAIARLKEVLEYNAIGGKYNRG	LK(1)EVLEYNAIGGK	GDAIARLkEVLEYNA
-2.39691	-2.39434	-2.55484	-2.6384	-2.23517	FDPS	Farnesyl pyrophosphate synthase	353	binding;catalytic activity;cation binding;dimethylallyltranstransferase activity;geranyltranstransferase activity;ion binding;metal ion binding;prenyltransferase activity;transferase activity;transferase activity, transferring alkyl or aryl (other than methyl) groups		P14324	353	P14324	VQCLQRATPEQYQILKENYGQKEAEKVARVK	ATPEQYQILK(1)ENYGQK	PEQYQILkENYGQkE
-2.13167	-1.33543	-1.04858	-1.43328	-1.3956	FEN1	Flap endonuclease 1	135	5'-3' exonuclease activity;5'-flap endonuclease activity;binding;catalytic activity;cation binding;damaged DNA binding;deoxyribonuclease activity;DNA binding;double-stranded DNA binding;double-stranded DNA specific exodeoxyribonuclease activity;endodeoxyribonuclease activity;endodeoxyribonuclease activity, producing 5'-phosphomonoesters;endonuclease activity;endonuclease activity, active with eit…	FEN1-9-1-1 complex	P39748	135	P39748	EQEVEKFTKRLVKVTKQHNDECKHLLSLMGI	VTK(1)QHNDECK
-4.76021	-4.59793	-3.04566	-4.40971	-3.03078	FEN1	Flap endonuclease 1	109	5'-3' exonuclease activity;5'-flap endonuclease activity;binding;catalytic activity;cation binding;damaged DNA binding;deoxyribonuclease activity;DNA binding;double-stranded DNA binding;double-stranded DNA specific exodeoxyribonuclease activity;endodeoxyribonuclease activity;endodeoxyribonuclease activity, producing 5'-phosphomonoesters;endonuclease activity;endonuclease activity, active with eit…	FEN1-9-1-1 complex	P39748	109	P39748	SGELAKRSERRAEAEKQLQQAQAAGAEQEVE	RAEAEK(1)QLQQAQAAGAEQEVEK	ERrAEAEkQLQQAQA
-0.00210953	-0.912862	-0.863008	-1.4267	-0.94999	FHL3	Four and a half LIM domains protein 3	167	binding;cation binding;ion binding;metal ion binding;transition metal ion binding;zinc ion binding	FHL2-FHL3 complex;FHL3 homodimer complex;FHL3-CREB complex	Q13643	167	Q13643	PCYENKFAPRCARCSKTLTQGGVTYRDQPWH	CSK(1)TLTQGGVTYR	PRCARCSkTLTQGGV
-3.294	-3.85991	-3.3816	-3.81772	-3.69961	FHL3	Four and a half LIM domains protein 3	145	binding;cation binding;ion binding;metal ion binding;transition metal ion binding;zinc ion binding	FHL2-FHL3 complex;FHL3 homodimer complex;FHL3-CREB complex	Q13643	145	Q13643	SGCEQPLGSRSFVPDKGAHYCVPCYENKFAP	SFVPDK(1)GAHYCVPCYENK
NaN	NaN	NaN	NaN	NaN	FIS1	Mitochondrial fission 1 protein	46		DLP1-hFIS1 complex	Q9Y3D6	46	Q9Y3D6	SKSTQFEYAWCLVRSKYNDDIRKGIVLLEEL	SK(1)YNDDIRK
0.17113	0.138357	0.417265	-0.171034	-0.087656	FIS1	Mitochondrial fission 1 protein	25		DLP1-hFIS1 complex	Q9Y3D6	25	Q9Y3D6	SVEDLLKFEKKFQSEKAAGSVSKSTQFEYAW	FQSEK(1)AAGSVSK	EKKFQSEkAAGSVsK
-3.04886	-2.67322	-3.29407	-3.41439	-2.27861	FKBP3	Peptidyl-prolyl cis-trans isomerase FKBP3	200	binding;catalytic activity;cis-trans isomerase activity;drug binding;FK506 binding;isomerase activity;macrolide binding;peptidyl-prolyl cis-trans isomerase activity;receptor activity		Q00688	200	Q00688	GEKARLEIEPEWAYGKKGQPDAKIPPNAKLT	LEIEPEWAYGK(0.871)K(0.129)
-0.481983	0.0394726	0.55432	1.56295	2.10217	FKBP4	Peptidyl-prolyl cis-trans isomerase FKBP4;Peptidyl-prolyl cis-trans isomerase FKBP4, N-terminally processed	28	adenyl nucleotide binding;adenyl ribonucleotide binding;ATP binding;binding;binding, bridging;catalytic activity;cis-trans isomerase activity;drug binding;FK506 binding;GTP binding;guanyl nucleotide binding;guanyl ribonucleotide binding;isomerase activity;macrolide binding;nucleotide binding;peptidyl-prolyl cis-trans isomerase activity;protein binding;protein binding, bridging;purine nucleotide b…		Q02790	28	Q02790	AQSAPLPMEGVDISPKQDEGVLKVIKREGTG	ATESGAQSAPLPMEGVDISPK(1)QDEGVLK	EGVDISPkQDEGVLk
-0.430242	-0.823715	-0.236616	-0.666265	0.142379	FKBP4	Peptidyl-prolyl cis-trans isomerase FKBP4;Peptidyl-prolyl cis-trans isomerase FKBP4, N-terminally processed	424	adenyl nucleotide binding;adenyl ribonucleotide binding;ATP binding;binding;binding, bridging;catalytic activity;cis-trans isomerase activity;drug binding;FK506 binding;GTP binding;guanyl nucleotide binding;guanyl ribonucleotide binding;isomerase activity;macrolide binding;nucleotide binding;peptidyl-prolyl cis-trans isomerase activity;protein binding;protein binding, bridging;purine nucleotide b…		Q02790	424	Q02790	KLYANMFERLAEEENKAKAEASSGDHPTDTE	LAEEENK(0.968)AK(0.032)	RLAEEENkAkAEAss
-2.16516	-2.02867	-1.42252	-1.61449	-1.19473	FKBP4	Peptidyl-prolyl cis-trans isomerase FKBP4;Peptidyl-prolyl cis-trans isomerase FKBP4, N-terminally processed	354	adenyl nucleotide binding;adenyl ribonucleotide binding;ATP binding;binding;binding, bridging;catalytic activity;cis-trans isomerase activity;drug binding;FK506 binding;GTP binding;guanyl nucleotide binding;guanyl ribonucleotide binding;isomerase activity;macrolide binding;nucleotide binding;peptidyl-prolyl cis-trans isomerase activity;protein binding;protein binding, bridging;purine nucleotide b…		Q02790	354	Q02790	IESCNKALELDSNNEKGLFRRGEAHLAVNDF	ALELDSNNEK(1)GLFR	ELDSNNEkGLFRRGE
-0.663919	-0.65083	-1.30158	-0.953534	-0.383983	FKBP8	Peptidyl-prolyl cis-trans isomerase FKBP8	334	binding;catalytic activity;cis-trans isomerase activity;drug binding;FK506 binding;isomerase activity;macrolide binding;peptidyl-prolyl cis-trans isomerase activity	CALM1-FKBP38-BCL2 complex;HSP90-FKBP38-CAM-Ca(2+) complex	Q14318	334	Q14318	QGEYSEAIPILRAALKLEPSNKTIHAELSKL	AALK(1)LEPSNK	PILRAALkLEPSNKT
-1.03129	-0.539384	-0.696517	-0.4931	-0.844418	FLNA	Filamin-A	906	actin binding;actin filament binding;binding;cytoskeletal protein binding;enzyme binding;Fc-gamma receptor I complex binding;glycoprotein binding;GTPase binding;identical protein binding;immunoglobulin receptor binding;molecular transducer activity;protein binding;protein dimerization activity;protein homodimerization activity;Rac GTPase binding;Ral GTPase binding;Ras GTPase binding;receptor bind…		P21333	906	P21333	KPTHFTVNAKAAGKGKLDVQFSGLTKGDAVR	GK(1)LDVQFSGLTK	AKAAGKGkLDVQFsG
0.220562	0.18108	0.26564	0.866267	0.837542	FN3KRP	Ketosamine-3-kinase	45	catalytic activity;kinase activity;transferase activity;transferase activity, transferring phosphorus-containing groups		Q9HA64	45	Q9HA64	SYDTDQGRVFVKVNPKAEARRMFEGEMASLT	VNPK(1)AEAR	VFVKVNPkAEARRMF
5.09995	3.24361	4.08072	3.57294	3.99272	FPGT-TNNI3K;TNNI3K	Serine/threonine-protein kinase TNNI3K	204	adenyl nucleotide binding;adenyl ribonucleotide binding;ATP binding;binding;catalytic activity;cation binding;ion binding;kinase activity;metal ion binding;nucleotide binding;phosphotransferase activity, alcohol group as acceptor;protein kinase activity;protein serine/threonine kinase activity;purine nucleotide binding;purine ribonucleoside triphosphate binding;purine ribonucleotide binding;ribon…		V9GXZ4;Q59H18	204;90	V9GXZ4	CICGGKKSHIRTLMLKGLRPSRLTRNGFTAL	TLMLK(1)GLR
NaN	NaN	NaN	NaN	NaN	FUBP1	Far upstream element-binding protein 1	76	binding;DNA binding;nucleic acid binding;nucleic acid binding transcription factor activity;RNA binding;sequence-specific DNA binding transcription factor activity;single-stranded DNA binding;structure-specific DNA binding		Q96AE4	76	Q96AE4	GGQKRPLEDGDQPDAKKVAPQNDSFGTQLPP	RPLEDGDQPDAK(0.828)K(0.172)	DGDQPDAkkVAPQND
-1.54637	-1.93118	-1.7271	-1.69867	-1.70691	FUBP1	Far upstream element-binding protein 1	394	binding;DNA binding;nucleic acid binding;nucleic acid binding transcription factor activity;RNA binding;sequence-specific DNA binding transcription factor activity;single-stranded DNA binding;structure-specific DNA binding		Q96AE4	394	Q96AE4	FNFIVPTGKTGLIIGKGGETIKSISQQSGAR	TGLIIGK(0.789)GGETIK(0.211)
-3.17749	-3.38766	-3.3416	-2.93854	-2.77079	FUBP1	Far upstream element-binding protein 1	44	binding;DNA binding;nucleic acid binding;nucleic acid binding transcription factor activity;RNA binding;sequence-specific DNA binding transcription factor activity;single-stranded DNA binding;structure-specific DNA binding		Q96AE4	44	Q96AE4	DAFKDALQRARQIAAKIGGDAGTSLNSNDYG	QIAAK(1)IGGDAGTSLNSNDYGYGGQK	RARQIAAkIGGDAGT
1.59195	1.69625	1.51609	1.1206	0.971464	FUNDC2	FUN14 domain-containing protein 2	150			Q9BWH2	150	Q9BWH2	VEKDMKKAKEQLKIRKSNQIPTEVRSKAEEV	K(1)SNQIPTEVR	KEQLKIRksNQIPTE
-0.685167	-1.28946	-1.35392	-1.44809	-1.39364	FXR1	Fragile X mental retardation syndrome-related protein 1	273	binding;G-quadruplex RNA binding;mRNA 3'-UTR binding;mRNA binding;nucleic acid binding;RNA binding	AGO2-FXR1-TNF(alpha)ARE-RNP complex	P51114	273	P51114	DTGTFRIYGESADAVKKARGFLEFVEDFIQV	IYGESADAVK(0.828)K(0.172)	GEsADAVkKARGFLE
-0.776014	-0.804808	-0.754458	-0.692604	-0.786854	FXR1;FXR2	Fragile X mental retardation syndrome-related protein 1;Fragile X mental retardation syndrome-related protein 2	310	binding;G-quadruplex RNA binding;mRNA 3'-UTR binding;mRNA binding;nucleic acid binding;RNA binding	AGO2-FXR1-TNF(alpha)ARE-RNP complex	P51114;P51116	310;320	P51114	KVIGKNGKVIQEIVDKSGVVRVRIEGDNENK	VIQEIVDK(1)SGVVR	VIQEIVDkSGVVRVR
1.61109	1.78386	1.33284	1.29232	0.995897	GABARAP	Gamma-aminobutyric acid receptor-associated protein	13	beta-tubulin binding;binding;cytoskeletal protein binding;protein binding;tubulin binding		O95166	13	O95166	___MKFVYKEEHPFEKRRSEGEKIRKKYPDR	FVYKEEHPFEK(1)R	KEEHPFEkRRSEGEK
-0.433235	0.0783262	-1.50574	-0.0500326	-0.83881	GAPDH	Glyceraldehyde-3-phosphate dehydrogenase	215	binding;catalytic activity;coenzyme binding;cofactor binding;cytoskeletal protein binding;glyceraldehyde-3-phosphate dehydrogenase (NAD+) (phosphorylating) activity;microtubule binding;NAD binding;NADP binding;nucleotide binding;oxidoreductase activity;oxidoreductase activity, acting on the aldehyde or oxo group of donors;oxidoreductase activity, acting on the aldehyde or oxo group of donors, NAD…	Ecsit complex (ECSIT, MT-CO2, GAPDH, TRAF6, NDUFAF1);GAIT complex;HMGB1-HMGB2-HSC70-ERP60-GAPDH complex	P04406	215	P04406	RGALQNIIPASTGAAKAVGKVIPELNGKLTG	GALQNIIPASTGAAK(1)	PAstGAAkAVGkVIP
0.518637	1.43636	0.913839	2.0325	1.60207	GAPDH	Glyceraldehyde-3-phosphate dehydrogenase	263	binding;catalytic activity;coenzyme binding;cofactor binding;cytoskeletal protein binding;glyceraldehyde-3-phosphate dehydrogenase (NAD+) (phosphorylating) activity;microtubule binding;NAD binding;NADP binding;nucleotide binding;oxidoreductase activity;oxidoreductase activity, acting on the aldehyde or oxo group of donors;oxidoreductase activity, acting on the aldehyde or oxo group of donors, NAD…	Ecsit complex (ECSIT, MT-CO2, GAPDH, TRAF6, NDUFAF1);GAIT complex;HMGB1-HMGB2-HSC70-ERP60-GAPDH complex	P04406	263	P04406	RLEKPAKYDDIKKVVKQASEGPLKGILGYTE	VVK(1)QASEGPLK	DDIkkVVkQAsEGPL
0.888262	1.30221	1.2931	1.18513	1.16404	GAPDH	Glyceraldehyde-3-phosphate dehydrogenase	61	binding;catalytic activity;coenzyme binding;cofactor binding;cytoskeletal protein binding;glyceraldehyde-3-phosphate dehydrogenase (NAD+) (phosphorylating) activity;microtubule binding;NAD binding;NADP binding;nucleotide binding;oxidoreductase activity;oxidoreductase activity, acting on the aldehyde or oxo group of donors;oxidoreductase activity, acting on the aldehyde or oxo group of donors, NAD…	Ecsit complex (ECSIT, MT-CO2, GAPDH, TRAF6, NDUFAF1);GAIT complex;HMGB1-HMGB2-HSC70-ERP60-GAPDH complex	P04406	61	P04406	MFQYDSTHGKFHGTVKAENGKLVINGNPITI	FHGTVK(1)AENGK	GkFHGtVkAENGkLV
1.18899	1.30247	0.932997	1.35727	1.14408	GAPDH	Glyceraldehyde-3-phosphate dehydrogenase	117	binding;catalytic activity;coenzyme binding;cofactor binding;cytoskeletal protein binding;glyceraldehyde-3-phosphate dehydrogenase (NAD+) (phosphorylating) activity;microtubule binding;NAD binding;NADP binding;nucleotide binding;oxidoreductase activity;oxidoreductase activity, acting on the aldehyde or oxo group of donors;oxidoreductase activity, acting on the aldehyde or oxo group of donors, NAD…	Ecsit complex (ECSIT, MT-CO2, GAPDH, TRAF6, NDUFAF1);GAIT complex;HMGB1-HMGB2-HSC70-ERP60-GAPDH complex	P04406	117	P04406	FTTMEKAGAHLQGGAKRVIISAPSADAPMFV	AGAHLQGGAK(1)R	AHLQGGAkRVIISAP
4.07025	3.91389	3.85756	3.84976	3.9682	GAPDH	Glyceraldehyde-3-phosphate dehydrogenase	194	binding;catalytic activity;coenzyme binding;cofactor binding;cytoskeletal protein binding;glyceraldehyde-3-phosphate dehydrogenase (NAD+) (phosphorylating) activity;microtubule binding;NAD binding;NADP binding;nucleotide binding;oxidoreductase activity;oxidoreductase activity, acting on the aldehyde or oxo group of donors;oxidoreductase activity, acting on the aldehyde or oxo group of donors, NAD…	Ecsit complex (ECSIT, MT-CO2, GAPDH, TRAF6, NDUFAF1);GAIT complex;HMGB1-HMGB2-HSC70-ERP60-GAPDH complex	P04406	194	P04406	HAITATQKTVDGPSGKLWRDGRGALQNIIPA	TVDGPSGK(1)LWR	tVDGPsGkLWRDGRG
-3.16219	-3.07855	-1.94655	-1.78793	-1.59577	GARS	Glycine--tRNA ligase	93	adenyl nucleotide binding;adenyl ribonucleotide binding;aminoacyl-tRNA ligase activity;ATP binding;binding;catalytic activity;glycine-tRNA ligase activity;ligase activity;ligase activity, forming aminoacyl-tRNA and related compounds;ligase activity, forming carbon-oxygen bonds;nucleotide binding;protein binding;protein dimerization activity;purine nucleotide binding;purine ribonucleoside triphosp…		P41250	93	P41250	VRKLKEDKAPQVDVDKAVAELKARKRVLEAK	APQVDVDK(0.999)AVAELK(0.001)	APQVDVDkAVAELkA
-1.84868	-1.61098	-1.1901	-1.29261	-0.98798	GARS	Glycine--tRNA ligase	108	adenyl nucleotide binding;adenyl ribonucleotide binding;aminoacyl-tRNA ligase activity;ATP binding;binding;catalytic activity;glycine-tRNA ligase activity;ligase activity;ligase activity, forming aminoacyl-tRNA and related compounds;ligase activity, forming carbon-oxygen bonds;nucleotide binding;protein binding;protein dimerization activity;purine nucleotide binding;purine ribonucleoside triphosp…		P41250	108	P41250	KAVAELKARKRVLEAKELALQPKDDIVDRAK	VLEAK(1)ELALQPK	RKRVLEAkELALQPK
0.148369	-0.501769	-0.312912	-0.456163	0.148845	GART	Trifunctional purine biosynthetic protein adenosine-3;Phosphoribosylamine--glycine ligase;Phosphoribosylformylglycinamidine cyclo-ligase;Phosphoribosylglycinamide formyltransferase	164	adenyl nucleotide binding;adenyl ribonucleotide binding;ATP binding;binding;catalytic activity;cation binding;cyclo-ligase activity;hydroxymethyl-, formyl- and related transferase activity;ion binding;ligase activity;ligase activity, forming carbon-nitrogen bonds;metal ion binding;methyltransferase activity;nucleotide binding;phosphoribosylamine-glycine ligase activity;phosphoribosylformylglycina…		P22102	164	P22102	ASGLAAGKGVIVAKSKEEACKAVQEIMQEKA	SK(0.583)EEACK(0.417)AVQEIMQEK
-0.559257	-1.21704	-0.716325	-0.82805	-0.240077	GART	Trifunctional purine biosynthetic protein adenosine-3;Phosphoribosylamine--glycine ligase;Phosphoribosylformylglycinamidine cyclo-ligase;Phosphoribosylglycinamide formyltransferase	169	adenyl nucleotide binding;adenyl ribonucleotide binding;ATP binding;binding;catalytic activity;cation binding;cyclo-ligase activity;hydroxymethyl-, formyl- and related transferase activity;ion binding;ligase activity;ligase activity, forming carbon-nitrogen bonds;metal ion binding;methyltransferase activity;nucleotide binding;phosphoribosylamine-glycine ligase activity;phosphoribosylformylglycina…		P22102	169	P22102	AGKGVIVAKSKEEACKAVQEIMQEKAFGAAG	SK(0.5)EEACK(0.5)AVQEIMQEK
-1.45424	-1.20553	-1.1596	-0.529243	-0.00178909	GDI2	Rab GDP dissociation inhibitor beta	142	enzyme activator activity;enzyme regulator activity;GDP-dissociation inhibitor activity;GTPase activator activity;GTPase regulator activity;nucleoside-triphosphatase regulator activity;Rab GDP-dissociation inhibitor activity;Rab GTPase activator activity;Ras GTPase activator activity;small GTPase regulator activity		P50395	142	P50395	LASSLMGLFEKRRFRKFLVYVANFDEKDPRT	K(1)FLVYVANFDEKDPR	FEKRRFRkFLVYVAN
-3.37331	-3.89804	-2.97388	-3.2059	-2.91357	GDI2	Rab GDP dissociation inhibitor beta	418	enzyme activator activity;enzyme regulator activity;GDP-dissociation inhibitor activity;GTPase activator activity;GTPase regulator activity;nucleoside-triphosphatase regulator activity;Rab GDP-dissociation inhibitor activity;Rab GTPase activator activity;Ras GTPase activator activity;small GTPase regulator activity		P50395	418	P50395	TYDATTHFETTCDDIKNIYKRMTGSEFDFEE	TYDATTHFETTCDDIK(0.813)NIYK(0.187)	ETTCDDIkNIYKRMT
-0.257556	-0.290385	-0.136849	-0.267013	-0.200414	GEMIN6	Gem-associated protein 6	27		SMN complex;SMN complex (GEMIN6,7, UNRIP), SMN-independent intermediate	Q8WXD5	27	Q8WXD5	WQDYIYKEVRVTASEKNEYKGWVLTTDPVSA	VTASEK(0.994)NEYK(0.006)	VRVTASEkNEYKGWV
-1.40488	-2.97527	0.0375175	0.936269	2.8069	GFPT1	Glutamine--fructose-6-phosphate aminotransferase [isomerizing] 1	48	amine binding;amino acid binding;binding;carbohydrate binding;carboxylic acid binding;catalytic activity;glutamine-fructose-6-phosphate transaminase (isomerizing) activity;transaminase activity;transferase activity;transferase activity, transferring nitrogenous groups		Q06210	48	Q06210	RGYDSAGVGFDGGNDKDWEANACKIQLIKKK	GYDSAGVGFDGGNDK(1)DWEANACK	GFDGGNDkDWEANAC
-0.693971	-1.52868	-0.814895	-1.12992	-0.596557	GGA1	ADP-ribosylation factor-binding protein GGA1	101			Q9UJY5	101	Q9UJY5	GKFRFLNELIKVVSPKYLGSRTSEKVKNKIL	VVSPK(1)YLGSR	LIKVVsPkYLGSRTS
0.502094	0.244188	0.529083	0.306507	0.786342	GGA3	ADP-ribosylation factor-binding protein GGA3	100	ADP-ribosylation factor binding;binding;enzyme binding;GTPase binding;protein binding;small GTPase binding		Q9NZ52	100	Q9NZ52	GKFRFLNELIKVVSPKYLGDRVSEKVKTKVI	VVSPK(1)YLGDR	LIKVVsPkYLGDRVS
0.784296	0.80263	0.790123	0.613607	0.480571	GGA3	ADP-ribosylation factor-binding protein GGA3	185	ADP-ribosylation factor binding;binding;enzyme binding;GTPase binding;protein binding;small GTPase binding		Q9NZ52	185	Q9NZ52	DDEEKSKLLAKLLKSKNPDDLQEANKLIKSM	SK(1)NPDDLQEANK	LAkLLKSkNPDDLQE
-0.352095	-1.89986	0.643143	-0.032773	1.41707	GGH	Gamma-glutamyl hydrolase	209	catalytic activity;exopeptidase activity;gamma-glutamyl-peptidase activity;hydrolase activity;omega peptidase activity;peptidase activity;peptidase activity, acting on L-amino acid peptides		Q92820	209	Q92820	FHKWSLSVKNFTMNEKLKKFFNVLTTNTDGK	NFTMNEK(0.993)LK(0.007)
-1.9255	-0.709336	-1.23334	-1.21213	-2.30125	GIGYF2	PERQ amino acid-rich with GYF domain-containing protein 2	994			Q6Y7W6	994	Q6Y7W6	QQQQQQKLSGWGNVSKPSGTTKSLLEIQQEE	LSGWGNVSK(1)PSGTTK
-2.31361	-0.843055	-1.3704	-1.63964	-1.72748	GIGYF2	PERQ amino acid-rich with GYF domain-containing protein 2	1084			Q6Y7W6	1084	Q6Y7W6	ADTKNSNMGFWDDAVKEVGPRNSTNKNKNNA	NSNMGFWDDAVK(1)EVGPR
-1.9291	-0.880288	-1.35103	-1.47002	-1.12255	GIGYF2	PERQ amino acid-rich with GYF domain-containing protein 2	1185			Q6Y7W6	1185	Q6Y7W6	VHDYIRAYLGDTSEAKEFAKQFLERRAKQKA	AYLGDTSEAK(0.999)EFAK(0.001)
4.11795	4.05575	3.93229	3.89717	3.66519	GIPC1	PDZ domain-containing protein GIPC1	80	actin binding;binding;cytoskeletal protein binding;identical protein binding;myosin binding;protein binding;protein dimerization activity;protein homodimerization activity	GIPC1-LHCGR complex;GIPC1-NTRK1-RGS19 complex	O14908	80	O14908	AHGSPTGRIEGFTNVKELYGKIAEAFRLPTA	IEGFTNVK(1)ELYGK	IEGFTNVkELYGKIA
-0.823599	-0.939462	-1.59453	-2.60351	-2.51532	GJA1	Gap junction alpha-1 protein	303	channel activity;gap junction channel activity;ion transmembrane transporter activity;molecular transducer activity;passive transmembrane transporter activity;signal transducer activity;substrate-specific transmembrane transporter activity;substrate-specific transporter activity;transmembrane transporter activity;transporter activity;wide pore channel activity		P17302	303	P17302	LVTGDRNNSSCRNYNKQASEQNWANYSAEQN	NYNK(1)QASEQNWANYSAEQNR	ssCRNyNkQAsEQNW
-0.415548	-0.432095	-0.579749	-0.981072	-0.236429	GK3P;GK	Putative glycerol kinase 3;Glycerol kinase	347	adenyl nucleotide binding;adenyl ribonucleotide binding;ATP binding;binding;catalytic activity;glycerol kinase activity;kinase activity;nucleotide binding;phosphotransferase activity, alcohol group as acceptor;purine nucleotide binding;purine ribonucleoside triphosphate binding;purine ribonucleotide binding;ribonucleotide binding;transferase activity;transferase activity, transferring phosphorus-…		Q14409;P32189	347;353	Q14409	LRDNLGIIKTSEEIEKLAKEVGTSYGCYFVP	TSEEIEK(1)LAK	kTSEEIEkLAKEVGT
-3.00257	-3.32508	-3.50098	-3.40664	-2.58163	GK3P;GK	Putative glycerol kinase 3;Glycerol kinase	6	adenyl nucleotide binding;adenyl ribonucleotide binding;ATP binding;binding;catalytic activity;glycerol kinase activity;kinase activity;nucleotide binding;phosphotransferase activity, alcohol group as acceptor;purine nucleotide binding;purine ribonucleoside triphosphate binding;purine ribonucleotide binding;ribonucleotide binding;transferase activity;transferase activity, transferring phosphorus-…		Q14409;P32189	6;6	Q14409	__________MAASKKAVLGPLVGAVDQGTS	K(1)AVLGPLVGAVDQGTSSTR	__MAASkkAVLGPLV
0.301716	-0.046175	-0.311911	-0.637421	-0.229075	GLUL	Glutamine synthetase	372	acid-ammonia (or amide) ligase activity;adenyl nucleotide binding;adenyl ribonucleotide binding;amine binding;amino acid binding;ammonia ligase activity;ATP binding;binding;carbon-carbon lyase activity;carboxylic acid binding;carboxy-lyase activity;catalytic activity;cation binding;glutamate binding;glutamate decarboxylase activity;glutamate-ammonia ligase activity;ion binding;ligase activity;lig…		P15104	372	P15104	RTCLLNETGDEPFQYKN______________	TCLLNETGDEPFQYK(1)N	GDEPFQykN______
-0.589252	-0.418473	-0.362653	-0.697745	-0.117695	GLUL	Glutamine synthetase	268	acid-ammonia (or amide) ligase activity;adenyl nucleotide binding;adenyl ribonucleotide binding;amine binding;amino acid binding;ammonia ligase activity;ATP binding;binding;carbon-carbon lyase activity;carboxylic acid binding;carboxy-lyase activity;catalytic activity;cation binding;glutamate binding;glutamate decarboxylase activity;glutamate-ammonia ligase activity;ion binding;ligase activity;lig…		P15104	268	P15104	HTNFSTKAMREENGLKYIEEAIEKLSKRHQY	EENGLK(1)YIEEAIEK	MREENGLkyIEEAIE
-3.45329	-2.94852	-3.47326	-2.34427	-2.5019	GLUL	Glutamine synthetase	95	acid-ammonia (or amide) ligase activity;adenyl nucleotide binding;adenyl ribonucleotide binding;amine binding;amino acid binding;ammonia ligase activity;ATP binding;binding;carbon-carbon lyase activity;carboxylic acid binding;carboxy-lyase activity;catalytic activity;cation binding;glutamate binding;glutamate decarboxylase activity;glutamate-ammonia ligase activity;ion binding;ligase activity;lig…		P15104	95	P15104	VPAAMFRDPFRKDPNKLVLCEVFKYNRRPAE	DPNK(1)LVLCEVFK	PFRkDPNkLVLCEVF
-2.42919	-2.2828	-2.21488	-2.30495	-1.26372	GLYR1	Putative oxidoreductase GLYR1	335	binding;catalytic activity;coenzyme binding;cofactor binding;DNA binding;histone binding;methylated histone residue binding;nucleic acid binding;oxidoreductase activity;oxidoreductase activity, acting on CH-OH group of donors;oxidoreductase activity, acting on the CH-OH group of donors, NAD or NADP as acceptor;phosphogluconate dehydrogenase (decarboxylating) activity;protein binding		Q49A26	335	Q49A26	VVSTCDITFACVSDPKAAKDLVLGPSGVLQG	TPAEVVSTCDITFACVSDPK(0.993)AAK(0.007)	FACVSDPkAAkDLVL
1.35282	1.20314	1.33463	1.80468	1.96853	GMPS	GMP synthase [glutamine-hydrolyzing]	182	adenyl nucleotide binding;adenyl ribonucleotide binding;ATP binding;binding;carbon-nitrogen ligase activity, with glutamine as amido-N-donor;catalytic activity;GMP synthase (glutamine-hydrolyzing) activity;GMP synthase activity;hydrolase activity;hydrolase activity, acting on acid anhydrides;hydrolase activity, acting on acid anhydrides, in phosphorus-containing anhydrides;ligase activity;ligase …		P49915	182	P49915	VARSGNIVAGIANESKKLYGAQFHPEVGLTE	SGNIVAGIANESK(0.974)K(0.026)	AGIANESkkLYGAQF
3.1815	2.42936	2.69557	2.32689	2.68244	GNAS	Guanine nucleotide-binding protein G(s) subunit alpha isoforms XLas	950	binding;catalytic activity;cation binding;glutamate receptor binding;G-protein beta/gamma-subunit complex binding;G-protein-coupled receptor binding;GTP binding;GTPase activity;guanyl nucleotide binding;guanyl ribonucleotide binding;hydrolase activity;hydrolase activity, acting on acid anhydrides;hydrolase activity, acting on acid anhydrides, in phosphorus-containing anhydrides;ion binding;ionotr…		Q5JWF2	950	Q5JWF2	NKQDLLAEKVLAGKSKIEDYFPEFARYTTPE	SK(1)IEDYFPEFAR
-3.45217	-3.92114	-3.78118	-3.85582	-3.44513	GNB2	Guanine nucleotide-binding protein G(I)/G(S)/G(T) subunit beta-2	23	calcium channel regulator activity;catalytic activity;channel regulator activity;GTPase activity;hydrolase activity;hydrolase activity, acting on acid anhydrides;hydrolase activity, acting on acid anhydrides, in phosphorus-containing anhydrides;molecular transducer activity;nucleoside-triphosphatase activity;pyrophosphatase activity;signal transducer activity	GPR56-CD81-Galphaq/11-Gbeta complex	P62879	23	P62879	RQEAEQLRNQIRDARKACGDSTLTQITAGLD	K(1)ACGDSTLTQITAGLDPVGR	NQIRDARkACGDSTL
1.85265	2.17945	1.77023	2.06156	2.47329	GNB2L1	Guanine nucleotide-binding protein subunit beta-2-like 1;Guanine nucleotide-binding protein subunit beta-2-like 1, N-terminally processed	106	apoptotic protease activator activity;binding;caspase activator activity;caspase regulator activity;channel inhibitor activity;channel regulator activity;enzyme activator activity;enzyme binding;enzyme inhibitor activity;enzyme regulator activity;ion channel inhibitor activity;kinase binding;kinase inhibitor activity;kinase regulator activity;peptidase activator activity;peptidase regulator activ…	G protein complex (GNG2, GNB2L1, RAF1)	P63244	106	P63244	DLTTGTTTRRFVGHTKDVLSVAFSSDNRQIV	FVGHTK(1)DVLSVAFSSDNR	RRFVGHTkDVLSVAF
-1.75699	-2.85778	-1.32403	-1.35185	0.463572	GNE	Bifunctional UDP-N-acetylglucosamine 2-epimerase/N-acetylmannosamine kinase;UDP-N-acetylglucosamine 2-epimerase (hydrolyzing);N-acetylmannosamine kinase	195	adenyl nucleotide binding;adenyl ribonucleotide binding;ATP binding;binding;carbohydrate kinase activity;catalytic activity;cation binding;hydrolase activity;ion binding;isomerase activity;kinase activity;metal ion binding;N-acylmannosamine kinase activity;nucleotide binding;phosphotransferase activity, alcohol group as acceptor;purine nucleotide binding;purine ribonucleoside triphosphate binding…		Q9Y223	195	Q9Y223	LAGCPSYDKLLSAKNKDYMSIIRMWLGDDVK	NK(1)DYMSIIR	KLLSAKNkDyMsIIR
-1.71226	0.0631142	-0.766139	-0.924889	-2.31973	GNG12	Guanine nucleotide-binding protein G(I)/G(S)/G(O) subunit gamma-12	34	molecular transducer activity;signal transducer activity		Q9UBI6	34	Q9UBI6	QQLRLEASIERIKVSKASADLMSYCEEHARS	VSK(1)ASADLMSYCEEHAR	IERIKVSkASADLMS
-0.462714	-0.296352	-0.762646	-0.945124	-0.71722	GNG5	Guanine nucleotide-binding protein G(I)/G(S)/G(O) subunit gamma-5	27	catalytic activity;GTPase activity;hydrolase activity;hydrolase activity, acting on acid anhydrides;hydrolase activity, acting on acid anhydrides, in phosphorus-containing anhydrides;molecular transducer activity;nucleoside-triphosphatase activity;pyrophosphatase activity;signal transducer activity		P63218	27	P63218	KVVQQLRLEAGLNRVKVSQAAADLKQFCLQN	VK(1)VSQAAADLK	EAGLNRVkVSQAAAD
-0.203415	-0.901543	-0.783596	-0.990667	-0.978554	GNPDA1	Glucosamine-6-phosphate isomerase 1	284	catalytic activity;deaminase activity;glucosamine-6-phosphate deaminase activity;hydrolase activity;intramolecular oxidoreductase activity;intramolecular oxidoreductase activity, interconverting aldoses and ketoses;isomerase activity		P46926	284	P46926	LYSIKEKETEKSQSSKKPYSD__________	SQSSK(0.953)K(0.047)PYSD
-0.487386	-0.187344	-0.532902	-0.563366	-0.289076	GOLGA7	Golgin subfamily A member 7	95			Q7Z5G4	95	Q7Z5G4	LCMETHYEKVLKKVSKYIQEQNEKIYAPQGL	VSK(1)YIQEQNEK	KVLKKVSkYIQEQNE
-1.67238	-1.74468	-1.53652	-2.03419	-2.75031	GOLPH3	Golgi phosphoprotein 3	56	binding;lipid binding		Q9H4A6	56	Q9H4A6	QSRRDEQDDDDKGDSKETRLTLMEEVLLLGL	RDEQDDDDK(0.016)GDSK(0.984)ETR	DDDKGDSkETRLTLM
NaN	NaN	NaN	NaN	NaN	GPAA1	Glycosylphosphatidylinositol anchor attachment 1 protein	329	binding;cytoskeletal protein binding;protein binding;tubulin binding	GAA1-GPI8-PIGT-PIG-PIGS complex	O43292	329	O43292	VEALTLRGINSFRQYKYDLVAVGKALEGMFR	QYK(1)YDLVAVGK	INSFRQYkyDLVAVG
2.37817	1.79934	2.70463	2.8164	3.78628	GPI	Glucose-6-phosphate isomerase	447	binding;carbohydrate binding;catalytic activity;glucose-6-phosphate isomerase activity;intramolecular oxidoreductase activity;intramolecular oxidoreductase activity, interconverting aldoses and ketoses;intramolecular transferase activity;isomerase activity;monosaccharide binding;sugar binding		P06744	447	P06744	QTEALMRGKSTEEARKELQAAGKSPEDLERL	K(1)ELQAAGK	KsTEEARkELQAAGk
-1.74987	-2.55346	-1.69854	-2.04848	-1.40573	GPI	Glucose-6-phosphate isomerase	454	binding;carbohydrate binding;catalytic activity;glucose-6-phosphate isomerase activity;intramolecular oxidoreductase activity;intramolecular oxidoreductase activity, interconverting aldoses and ketoses;intramolecular transferase activity;isomerase activity;monosaccharide binding;sugar binding		P06744	454	P06744	GKSTEEARKELQAAGKSPEDLERLLPHKVFE	ELQAAGK(1)SPEDLER	kELQAAGkSPEDLER
-2.07422	-1.8155	-1.69215	-1.53366	-1.39188	GPS1	COP9 signalosome complex subunit 1	248	enzyme inhibitor activity;enzyme regulator activity;GTPase inhibitor activity;GTPase regulator activity;nucleoside-triphosphatase regulator activity	CNS-P53 complex;COP9 signalosome complex;CSA complex;CSA-POLIIa complex;DDB2 complex;Ubiquitin E3 ligase (CSN1, CSN8, HRT1, SKP1, SKP2, CUL1, CUL2, CUL3)	Q13098	248	Q13098	EQRGERDSQTQAILTKLKCAAGLAELAARKY	DSQTQAILTK(0.995)LK(0.005)	QTQAILTkLKCAAGL
1.60156	1.60127	1.31832	1.63576	1.41985	GPS1	COP9 signalosome complex subunit 1	467	enzyme inhibitor activity;enzyme regulator activity;GTPase inhibitor activity;GTPase regulator activity;nucleoside-triphosphatase regulator activity	CNS-P53 complex;COP9 signalosome complex;CSA complex;CSA-POLIIa complex;DDB2 complex;Ubiquitin E3 ligase (CSN1, CSN8, HRT1, SKP1, SKP2, CUL1, CUL2, CUL3)	Q13098	467	Q13098	AMMLRAAVLRNQIHVKSPPREGSQGELTPAN	NQIHVK(1)SPPR	LRNQIHVksPPREGs
-0.598762	-1.47847	-0.989412	-1.41363	-1.16127	GRAMD1A	GRAM domain-containing protein 1A	543			Q96CP6	543	Q96CP6	RELAKAEKLSLEEGGKDARGLLSGLRRRKRP	LSLEEGGK(1)DAR
-1.15015	-1.58166	-1.21534	-1.27094	-1.62443	GRB2	Growth factor receptor-bound protein 2	44	binding;binding, bridging;protein binding;protein binding, bridging;protein domain specific binding;SH3 domain binding;SH3/SH2 adaptor activity;signaling adaptor activity	BCR-ABL (p185 fusion protein)-GRB2 complex;BCR-ABL (p210 fusion protein)-GRB2 complex;BCR-ABL (p210 fusion protein)-GRB2-SOS1 complex;Cbl-SLP-76-Grb2 complex, Fc receptor gamma-R1 stimulated;CIN85 complex (CIN85, CRK, BCAR1, CBL, PIK3R1, GRB2, SOS1);EGFR-CBL-GRB2 complex;GRB2-SHP-2 complex, PDGF stimulated;Grb2-Sos complex, Fc receptor gamma-R1 stimulated;ITGA6-ITGB4-SHC1-GRB2 complex;LAT-GRB2 co…	P62993	44	P62993	NEECDQNWYKAELNGKDGFIPKNYIEMKPHP	AELNGK(1)DGFIPK	ykAELNGkDGFIPkN
2.64231	2.84253	2.87053	2.54353	2.56484	GRB2	Growth factor receptor-bound protein 2	109	binding;binding, bridging;protein binding;protein binding, bridging;protein domain specific binding;SH3 domain binding;SH3/SH2 adaptor activity;signaling adaptor activity	BCR-ABL (p185 fusion protein)-GRB2 complex;BCR-ABL (p210 fusion protein)-GRB2 complex;BCR-ABL (p210 fusion protein)-GRB2-SOS1 complex;Cbl-SLP-76-Grb2 complex, Fc receptor gamma-R1 stimulated;CIN85 complex (CIN85, CRK, BCAR1, CBL, PIK3R1, GRB2, SOS1);EGFR-CBL-GRB2 complex;GRB2-SHP-2 complex, PDGF stimulated;Grb2-Sos complex, Fc receptor gamma-R1 stimulated;ITGA6-ITGB4-SHC1-GRB2 complex;LAT-GRB2 co…	P62993	109	P62993	DFSLSVKFGNDVQHFKVLRDGAGKYFLWVVK	FGNDVQHFK(1)VLR	GNDVQHFkVLRDGAG
-0.0647783	-0.178419	0.040657	-0.0889902	-0.554698	GRK6	G protein-coupled receptor kinase 6	548	adenyl nucleotide binding;adenyl ribonucleotide binding;ATP binding;binding;catalytic activity;G-protein coupled receptor kinase activity;kinase activity;nucleotide binding;phosphotransferase activity, alcohol group as acceptor;protein kinase activity;protein serine/threonine kinase activity;purine nucleotide binding;purine ribonucleoside triphosphate binding;purine ribonucleotide binding;ribonuc…		P43250	548	P43250	VPPDLDWKGQPPAPPKKGLLQRLFSRQDCCG	GQPPAPPK(0.988)K(0.012)
-1.87824	-1.97703	-1.80951	-1.56704	-2.39043	GRWD1	Glutamate-rich WD repeat-containing protein 1	341			Q9BQ67	341	Q9BQ67	GGDDGALKIWDLRQFKSGSPVATFKQHVAPV	QFK(1)SGSPVATFK
-3.72839	NaN	-4.41291	-4.97379	-4.03493	GTF2H5	General transcription factor IIH subunit 5	71		TFIIH transcription factor complex	Q6ZYL4	71	Q6ZYL4	RVGELMDQNAFSLTQK_______________	VGELMDQNAFSLTQK(1)
-0.0982561	-0.115033	-0.135609	-0.321114	-0.641524	GTF2I	General transcription factor II-I	752	binding;DNA binding;nucleic acid binding;nucleic acid binding transcription factor activity;sequence-specific DNA binding transcription factor activity	anti-BHC110 complex;Anti-HDAC2 complex;TNF-alpha/Nf-kappa B signaling complex (RPL6, RPL30, RPS13, CHUK, DDX3X, NFKB2, NFKBIB, REL, IKBKG, NFKB1, MAP3K8, RELB, GLG1, NFKBIA, RELA, TNIP2, GTF2I);XFIM complex	P78347	752	P78347	VENLFNEKCGEALGLKQAVKVPFALFESFPE	CGEALGLK(1)QAVK	CGEALGLkQAVKVPF
-1.63703	-1.6015	-1.36011	-1.79314	-1.70606	GTF2I	General transcription factor II-I	561	binding;DNA binding;nucleic acid binding;nucleic acid binding transcription factor activity;sequence-specific DNA binding transcription factor activity	anti-BHC110 complex;Anti-HDAC2 complex;TNF-alpha/Nf-kappa B signaling complex (RPL6, RPL30, RPS13, CHUK, DDX3X, NFKB2, NFKBIB, REL, IKBKG, NFKB1, MAP3K8, RELB, GLG1, NFKBIA, RELA, TNIP2, GTF2I);XFIM complex	P78347	561	P78347	HSTTEVTQPRTNTPVKEDWNVRITKLRKQVE	TNTPVK(1)EDWNVR	PRtNtPVkEDWNVRI
-1.39108	-1.07297	-1.35515	-1.67924	-1.80438	GTF3C4	General transcription factor 3C polypeptide 4	225	acetyltransferase activity;binding;catalytic activity;DNA binding;enzyme activator activity;enzyme regulator activity;histone acetyltransferase activity;lysine N-acetyltransferase activity;N-acetyltransferase activity;N-acyltransferase activity;nucleic acid binding;transferase activity;transferase activity, transferring acyl groups;transferase activity, transferring acyl groups other than amino-a…	5S-DNA-TFIIIA-TFIIIC2 subcomplex;5S-DNA-TFIIIA-TFIIIC2-TFIIIB subcomplex;TFIIIC containing complex;TFIIIC containing complex TFIIIC2;TFIIIC containing-TOP1-SUB1 complex	Q9UKN8	225	Q9UKN8	EIYGERLYETSYRLSKNEAPEGNLGDFAEFQ	LSK(1)NEAPEGNLGDFAEFQR	ETSYRLSkNEAPEGN
2.10589	2.14649	2.24573	2.29547	1.53488	GTF3C4	General transcription factor 3C polypeptide 4	123	acetyltransferase activity;binding;catalytic activity;DNA binding;enzyme activator activity;enzyme regulator activity;histone acetyltransferase activity;lysine N-acetyltransferase activity;N-acetyltransferase activity;N-acyltransferase activity;nucleic acid binding;transferase activity;transferase activity, transferring acyl groups;transferase activity, transferring acyl groups other than amino-a…	5S-DNA-TFIIIA-TFIIIC2 subcomplex;5S-DNA-TFIIIA-TFIIIC2-TFIIIB subcomplex;TFIIIC containing complex;TFIIIC containing complex TFIIIC2;TFIIIC containing-TOP1-SUB1 complex	Q9UKN8	123	Q9UKN8	SVPAPLNSCLLKVGSKTEVAECKEKFAASKD	VGSK(1)TEVAECK	CLLKVGSkTEVAECK
NaN	NaN	NaN	NaN	NaN	H1FX	Histone H1x	166	binding;DNA binding;nucleic acid binding	Nop56p-associated pre-rRNA complex	Q92522	166	Q92522	AAGSRRADKKPARGQKPEQRSHKKGAGAKKD	GQK(1)PEQR
-0.237014	-0.550929	-0.937745	-1.05679	-2.18355	H2AFX	Histone H2AX	135	binding;damaged DNA binding;DNA binding;nucleic acid binding	GammaH2AFX-NDHII-Ku70-DNA complex;H2AX complex I;H2AX complex II;H2AX complex, isolated from cells without IR exposure;MDC1-H2AFX-TP53BP1 complex	P16104	135	P16104	KTSATVGPKAPSGGKKATQASQEY_______	K(1)ATQASQEY	kAPSGGkkAtQAsQE
-3.11019	-3.05953	-3.64772	-3.23546	-4.79794	H2AFX	Histone H2AX	128	binding;damaged DNA binding;DNA binding;nucleic acid binding	GammaH2AFX-NDHII-Ku70-DNA complex;H2AX complex I;H2AX complex II;H2AX complex, isolated from cells without IR exposure;MDC1-H2AFX-TP53BP1 complex	P16104	128	P16104	QAVLLPKKTSATVGPKAPSGGKKATQASQEY	TSATVGPK(0.998)APSGGK(0.002)	tsAtVGPkAPSGGkk
8.10184	8.95851	7.94366	9.43095	7.12613	H2AFX	Histone H2AX	120	binding;damaged DNA binding;DNA binding;nucleic acid binding	GammaH2AFX-NDHII-Ku70-DNA complex;H2AX complex I;H2AX complex II;H2AX complex, isolated from cells without IR exposure;MDC1-H2AFX-TP53BP1 complex	P16104	120	P16104	QGGVLPNIQAVLLPKKTSATVGPKAPSGGKK	K(1)TSATVGPK	QAVLLPkktsAtVGP
-2.379	-1.37751	-1.44562	-1.5573	-2.25906	H2AFY	Core histone macro-H2A.1	167	binding;chromatin binding;DNA binding;nucleic acid binding	Ubiquitin E3 ligase (H2AFY, SPOP, CUL3)	O75367	167	O75367	KKGARKSKKKQGEVSKAASADSTTEGTPADG	QGEVSK(1)AASADSTTEGTPADGFTVLSTK	KKQGEVSkAAsAdst
2.19338	3.07185	2.42478	2.93068	2.45438	H2AFY	Core histone macro-H2A.1	123	binding;chromatin binding;DNA binding;nucleic acid binding	Ubiquitin E3 ligase (H2AFY, SPOP, CUL3)	O75367	123	O75367	NIHPELLAKKRGSKGKLEAIITPPPAKKAKS	GK(1)LEAIITPPPAK	kkRGSkGkLEAIItP
-1.65146	-1.14562	-1.62319	-1.24485	-1.70776	H2AFY2	Core histone macro-H2A.2	116	binding;DNA binding;nucleic acid binding		Q9P0M6	116	Q9P0M6	ASGGVLPRIHPELLAKKRGTKGKSETILSPP	IHPELLAK(1)	IHPELLAkkRGTKGk
NaN	NaN	NaN	NaN	NaN	H2AFZ	Histone H2A.Z	122	binding;DNA binding;nucleic acid binding	CTCF-nucleophosmin-PARP-HIS-KPNA-LMNA-TOP complex;SRCAP-associated chromatin remodeling complex	P0C0S5	122	P0C0S5	GGGVIPHIHKSLIGKKGQQKTV_________	K(1)GQQK(1)TV	HkSLIGkkGQQkTV_
7.61508	8.30476	7.00439	8.8107	5.61116	H2AFZ	Histone H2A.Z	126	binding;DNA binding;nucleic acid binding	CTCF-nucleophosmin-PARP-HIS-KPNA-LMNA-TOP complex;SRCAP-associated chromatin remodeling complex	P0C0S5	126	P0C0S5	IPHIHKSLIGKKGQQKTV_____________	K(1)GQQK(1)TV	IGkkGQQkTV_____
2.79877	3.63673	2.52753	2.96607	2.09852	H3F3A	Histone H3.3	28	binding;DNA binding;nucleic acid binding	Histone H3.3 complex	P84243	28	P84243	GGKAPRKQLATKAARKSAPSTGGVKKPHRYR	K(1)SAPSTGGVK	LATkAARksAPsTGG
4.40196	4.55649	4.58483	4.71547	4.03905	HAT1	Histone acetyltransferase type B catalytic subunit	15	acetyltransferase activity;catalytic activity;histone acetyltransferase activity;lysine N-acetyltransferase activity;N-acetyltransferase activity;N-acyltransferase activity;transferase activity;transferase activity, transferring acyl groups;transferase activity, transferring acyl groups other than amino-acyl groups	Histone H3.1 complex;Histone H3.3 complex	O14929	15	O14929	_MAGFGAMEKFLVEYKSAVEKKLAEYKCNTN	FLVEYK(1)SAVEK	EkFLVEYkSAVEKKL
-1.47382	-2.12384	-2.02721	-2.04475	-3.0748	HBS1L	HBS1-like protein	145	binding;catalytic activity;GTP binding;GTPase activity;guanyl nucleotide binding;guanyl ribonucleotide binding;hydrolase activity;hydrolase activity, acting on acid anhydrides;hydrolase activity, acting on acid anhydrides, in phosphorus-containing anhydrides;nucleic acid binding;nucleoside-triphosphatase activity;nucleotide binding;purine nucleotide binding;purine ribonucleoside triphosphate bind…		Q9Y450	145	Q9Y450	DKNEATVSTGKIAKGKPVDSQTSRSESEIVP	GK(1)PVDSQTSR
1.7523	1.70106	1.67178	1.89807	0.806525	HDAC2	Histone deacetylase 2	440	binding;catalytic activity;chromatin binding;chromatin DNA binding;deacetylase activity;DNA binding;histone deacetylase activity;histone deacetylase activity (H3-K14 specific);histone deacetylase activity (H3-K9 specific);hydrolase activity;hydrolase activity, acting on carbon-nitrogen (but not peptide) bonds;hydrolase activity, acting on carbon-nitrogen (but not peptide) bonds, in linear amides;…	ALL-1 supercomplex;anti-BHC110 complex;Anti-HDAC2 complex;ATR-HDAC2 complex;ATR-HDAC2-CHD4 complex;BHC complex;BHC110 complex;BRAF53-BRCA2 complex;BRCA1-HDAC1-HDAC2 complex;BRG1-SIN3A complex;BRG1-SIN3A-HDAC containing SWI/SNF remodeling complex I;BRMS1-SIN3-HDAC complex;BRM-SIN3A complex;BRM-SIN3A-HDAC complex;CoREST-HDAC complex;CoREST-HDAC2 complex;CtBP complex;CtBP core complex;ESR1-CDK7-CCNH…	Q92769	440	Q92769	EDEGEGGRRNVADHKKGAKKARIEEDKKETE	NVADHK(0.5)K(0.5)
3.06522	3.06077	3.0504	3.23337	2.45893	HDAC2	Histone deacetylase 2	439	binding;catalytic activity;chromatin binding;chromatin DNA binding;deacetylase activity;DNA binding;histone deacetylase activity;histone deacetylase activity (H3-K14 specific);histone deacetylase activity (H3-K9 specific);hydrolase activity;hydrolase activity, acting on carbon-nitrogen (but not peptide) bonds;hydrolase activity, acting on carbon-nitrogen (but not peptide) bonds, in linear amides;…	ALL-1 supercomplex;anti-BHC110 complex;Anti-HDAC2 complex;ATR-HDAC2 complex;ATR-HDAC2-CHD4 complex;BHC complex;BHC110 complex;BRAF53-BRCA2 complex;BRCA1-HDAC1-HDAC2 complex;BRG1-SIN3A complex;BRG1-SIN3A-HDAC containing SWI/SNF remodeling complex I;BRMS1-SIN3-HDAC complex;BRM-SIN3A complex;BRM-SIN3A-HDAC complex;CoREST-HDAC complex;CoREST-HDAC2 complex;CtBP complex;CtBP core complex;ESR1-CDK7-CCNH…	Q92769	439	Q92769	SEDEGEGGRRNVADHKKGAKKARIEEDKKET	NVADHK(0.937)K(0.063)
4.27921	4.04623	4.222	3.91525	3.95966	HDAC2;HDAC1	Histone deacetylase 2;Histone deacetylase 1	219	binding;catalytic activity;chromatin binding;chromatin DNA binding;core promoter binding;deacetylase activity;DNA binding;histone deacetylase activity;histone deacetylase activity (H3-K14 specific);histone deacetylase activity (H3-K9 specific);hydrolase activity;hydrolase activity, acting on carbon-nitrogen (but not peptide) bonds;hydrolase activity, acting on carbon-nitrogen (but not peptide) bo…	ALL-1 supercomplex;anti-BHC110 complex;Anti-HDAC2 complex;ATR-HDAC2 complex;ATR-HDAC2-CHD4 complex;BHC complex;BHC110 complex;BRAF53-BRCA2 complex;BRCA1-HDAC1-HDAC2 complex;BRG1-SIN3A complex;BRG1-SIN3A-HDAC containing SWI/SNF remodeling complex I;BRMS1-SIN3-HDAC complex;BRM-SIN3A complex;BRM-SIN3A-HDAC complex;CBF1-HDAC1-SMRT complex;CoREST-HDAC complex;CoREST-HDAC2 complex;CtBP complex;CtBP cor…	Q92769;Q13547	219;218	Q92769	EYFPGTGDLRDIGAGKGKYYAVNFPMRDGID	DIGAGK(1)GK
4.94708	5.07259	4.88545	5.05396	4.38939	HDAC2;HDAC1	Histone deacetylase 2;Histone deacetylase 1	90	binding;catalytic activity;chromatin binding;chromatin DNA binding;core promoter binding;deacetylase activity;DNA binding;histone deacetylase activity;histone deacetylase activity (H3-K14 specific);histone deacetylase activity (H3-K9 specific);hydrolase activity;hydrolase activity, acting on carbon-nitrogen (but not peptide) bonds;hydrolase activity, acting on carbon-nitrogen (but not peptide) bo…	ALL-1 supercomplex;anti-BHC110 complex;Anti-HDAC2 complex;ATR-HDAC2 complex;ATR-HDAC2-CHD4 complex;BHC complex;BHC110 complex;BRAF53-BRCA2 complex;BRCA1-HDAC1-HDAC2 complex;BRG1-SIN3A complex;BRG1-SIN3A-HDAC containing SWI/SNF remodeling complex I;BRMS1-SIN3-HDAC complex;BRM-SIN3A complex;BRM-SIN3A-HDAC complex;CBF1-HDAC1-SMRT complex;CoREST-HDAC complex;CoREST-HDAC2 complex;CtBP complex;CtBP cor…	Q92769;Q13547	90;89	Q92769	KFLRSIRPDNMSEYSKQMQRFNVGEDCPVFD	SIRPDNMSEYSK(1)QMQR	DNMSEySkQMQRFNV
-1.05295	-0.866166	-1.44958	-1.27182	-2.63179	HDGF	Hepatoma-derived growth factor	105	binding;carbohydrate binding;DNA binding;glycosaminoglycan binding;heparin binding;nucleic acid binding;nucleotide binding;pattern binding;polysaccharide binding;protein binding transcription factor activity;RNA polymerase II transcription cofactor activity;RNA polymerase II transcription corepressor activity;RNA polymerase II transcription factor binding transcription factor activity;RNA polymer…	Emerin complex 52	P51858	105	P51858	ENNPTVKASGYQSSQKKSCVEEPEPEPEAAE	ASGYQSSQK(0.975)K(0.025)
-4.69175	-2.71627	-2.70508	-2.44682	-1.24842	HDGF	Hepatoma-derived growth factor	226	binding;carbohydrate binding;DNA binding;glycosaminoglycan binding;heparin binding;nucleic acid binding;nucleotide binding;pattern binding;polysaccharide binding;protein binding transcription factor activity;RNA polymerase II transcription cofactor activity;RNA polymerase II transcription corepressor activity;RNA polymerase II transcription factor binding transcription factor activity;RNA polymer…	Emerin complex 52	P51858	226	P51858	PQEEEEEEDEEEEATKEDAEAPGIRDHESL_	GPPQEEEEEEDEEEEATK(1)EDAEAPGIR	DEEEEAtkEDAEAPG
-1.44817	-1.12059	-1.15331	-1.21751	-1.32913	HDLBP	Vigilin	1039	binding;lipid binding;nucleic acid binding;RNA binding	DHX9-ADAR-vigilin-DNA-PK-Ku antigen complex;Vigilin-DNA-PK-Ku antigen complex	Q00341	1039	Q00341	AANLDRAKAGLLERVKELQAEQEDRALRSFK	VK(1)ELQAEQEDR	AGLLERVkELQAEQE
1.08907	0.755641	1.49792	1.23117	1.34779	HEATR1	HEAT repeat-containing protein 1;HEAT repeat-containing protein 1, N-terminally processed	510			Q9H583	510	Q9H583	RILAMNHLKKIMKTSKEGVDESFIKEAVLAR	TSK(1)EGVDESFIK	KKIMKTSkEGVDEsF
-2.46635	-2.74322	-3.02861	-3.1133	-4.69111	HECTD1	E3 ubiquitin-protein ligase HECTD1	1371	acid-amino acid ligase activity;binding;catalytic activity;cation binding;ion binding;ligase activity;ligase activity, forming carbon-nitrogen bonds;metal ion binding;small conjugating protein ligase activity;ubiquitin-protein ligase activity		Q9ULT8	1371	Q9ULT8	TTQSWSSLVKNNCPDKTSAAAGSSSRKGSSS	NNCPDK(1)TSAAAGSSSR
-2.9021	-3.46145	-3.44642	-3.48916	-5.45685	HECTD1	E3 ubiquitin-protein ligase HECTD1	1403	acid-amino acid ligase activity;binding;catalytic activity;cation binding;ion binding;ligase activity;ligase activity, forming carbon-nitrogen bonds;metal ion binding;small conjugating protein ligase activity;ubiquitin-protein ligase activity		Q9ULT8	1403	Q9ULT8	VCSVASSSDISLGSTKTERRSEIVMEHSIVS	KGSSSSVCSVASSSDISLGSTK(1)TER
-0.0311976	0.000253677	-0.217922	1.25785	-1.01152	HERC2	E3 ubiquitin-protein ligase HERC2	646	acid-amino acid ligase activity;binding;catalytic activity;cation binding;enzyme regulator activity;GTPase regulator activity;guanyl-nucleotide exchange factor activity;heme binding;ion binding;iron ion binding;ligase activity;ligase activity, forming carbon-nitrogen bonds;metal ion binding;nucleoside-triphosphatase regulator activity;protein binding;small conjugating protein binding;small conjug…		O95714	646	O95714	DGDYGKLGRGGSDGCKTPKLIEKLQDLDVVK	GGSDGCK(1)TPK
1.01883	0.684777	1.28367	1.61491	2.2988	HINT1	Histidine triad nucleotide-binding protein 1	30	binding;catalytic activity;enzyme binding;hydrolase activity;kinase binding;nucleotide binding;protein binding;protein kinase binding;protein kinase C binding		P49773	30	P49773	GDTIFGKIIRKEIPAKIIFEDDRCLAFHDIS	EIPAK(1)IIFEDDR	IRKEIPAkIIFEDDR
0.87637	0.466318	0.785007	0.462213	0.857765	HINT1	Histidine triad nucleotide-binding protein 1	92	binding;catalytic activity;enzyme binding;hydrolase activity;kinase binding;nucleotide binding;protein binding;protein kinase binding;protein kinase C binding		P49773	92	P49773	LMIVGKKCAADLGLNKGYRMVVNEGSDGGQS	CAADLGLNK(1)GYR	AADLGLNkGyRMVVN
1.74332	1.97338	1.84241	2.87689	1.37244	HIST1H1C	Histone H1.2	140	binding;DNA binding;nucleic acid binding		P16403	140	P16403	GTKPKKPVGAAKKPKKAAGGATPKKSAKKTP	K(1)AAGGATPK	GAAkKPKkAAGGAtP
-0.0625057	0.889957	0.378144	1.13989	0.547425	HIST1H1E	Histone H1.4	140	binding;DNA binding;nucleic acid binding		P10412	140	P10412	AAKAKKPAGAAKKPKKATGAATPKKSAKKTP	K(1)ATGAATPK	GAAkkPKkATGAAtP
3.15564	3.43874	3.20511	3.79462	2.764	HIST1H1E;HIST1H1B;HIST1H1C	Histone H1.4;Histone H1.5;Histone H1.2	117	binding;DNA binding;nucleic acid binding		P10412;P16401;P16403	117;120;117	P10412;P16403	SGSFKLNKKAASGEAKPKAKKAGAAKAKKPA;SGSFKLNKKAASGEAKPKVKKAGGTKPKKPV	AASGEAK(0.998)PK(0.002)	kAASGEAkPkAkKAG;kAASGEAkPKAKKAG;kAAsGEAkPkVKKAG
1.00673	2.05645	0.284536	1.09306	-0.491482	HIST1H1E;HIST1H1D;HIST1H1A;HIST1H1B;HIST1H1C	Histone H1.4;Histone H1.3;Histone H1.1;Histone H1.5;Histone H1.2	90	binding;DNA binding;nucleic acid binding	Emerin complex 24;Emerin complex 52;Emerin regulatory complex;Nop56p-associated pre-rRNA complex	P10412;P16402;Q02539;P16401;P16403	90;91;93;93;90	P10412;P16403	KNNSRIKLGLKSLVSKGTLVQTKGTGASGSF	SLVSK(1)GTLVQTK	GLkSLVSkGtLVQTk;GIkSLVSkGtLVQTk;GLkSLVskGtLVQTk
1.77556	3.7588	1.386	2.368	0.815676	HIST1H1E;HIST1H1D;HIST1H1A;HIST1H1B;HIST1H1C	Histone H1.4;Histone H1.3;Histone H1.1;Histone H1.5;Histone H1.2	97	binding;DNA binding;nucleic acid binding	Emerin complex 24;Emerin complex 52;Emerin regulatory complex;Nop56p-associated pre-rRNA complex	P10412;P16402;Q02539;P16401;P16403	97;98;100;100;97	P10412;P16403	LGLKSLVSKGTLVQTKGTGASGSFKLNKKAA	GTLVQTK(1)GTGASGSFK	kGtLVQTkGtGASGs
1.58219	2.42351	1.68914	2.52051	1.4377	HIST1H1E;HIST1H1D;HIST1H1A;HIST1H1T;HIST1H1C	Histone H1.4;Histone H1.3;Histone H1.1;Histone H1t;Histone H1.2	64	binding;DNA binding;nucleic acid binding	Emerin complex 24;Emerin complex 52;Emerin regulatory complex;Nop56p-associated pre-rRNA complex	P10412;P16402;Q02539;P22492;P16403	64;65;67;68;64	P10412;P16403	AASKERSGVSLAALKKALAAAGYDVEKNNSR	K(1)ALAAAGYDVEK	VSLAALkkALAAAGy;VsLAALKkALAAAGy
3.13401	4.15708	3.20253	3.4219	2.25155	HIST1H1E;HIST1H1D;HIST1H1A;HIST1H1T;HIST1H1C	Histone H1.4;Histone H1.3;Histone H1.1;Histone H1t;Histone H1.2	75	binding;DNA binding;nucleic acid binding	Emerin complex 24;Emerin complex 52;Emerin regulatory complex;Nop56p-associated pre-rRNA complex	P10412;P16402;Q02539;P22492;P16403	75;76;78;79;75	P10412;P16403	AALKKALAAAGYDVEKNNSRIKLGLKSLVSK	ALAAAGYDVEK(1)NNSR	AAGyDVEkNNsRIKL
0.498361	1.66402	0.0216351	0.690132	-0.507862	HIST1H1E;HIST1H1D;HIST1H1B;HIST1H1C	Histone H1.4;Histone H1.3;Histone H1.5;Histone H1.2	52	binding;DNA binding;nucleic acid binding	Nop56p-associated pre-rRNA complex	P10412;P16402;P16401;P16403	52;53;55;52	P10412;P16403	GPPVSELITKAVAASKERSGVSLAALKKALA	AVAASK(1)ER	TkAVAASkERsGVSL
1.79001	3.10571	1.57277	2.15684	1.38875	HIST1H1E;HIST1H1D;HIST1H1B;HIST1H1C	Histone H1.4;Histone H1.3;Histone H1.5;Histone H1.2	85	binding;DNA binding;nucleic acid binding	Nop56p-associated pre-rRNA complex	P10412;P16402;P16401;P16403	85;86;88;85	P10412;P16403	GYDVEKNNSRIKLGLKSLVSKGTLVQTKGTG	LGLK(1)SLVSK	sRIKLGLkSLVSkGt;SRIKLGLkSLVSkGt;sRIKLGLkSLVskGt
-0.553188	0.510958	-0.287489	0.164414	-0.59543	HIST1H1E;HIST1H1D;HIST1H1C	Histone H1.4;Histone H1.3;Histone H1.2	34	binding;DNA binding;nucleic acid binding	Nop56p-associated pre-rRNA complex	P10412;P16402;P16403	34;35;34	P10412;P16403	PVKKKAAKKAGGTPRKASGPPVSELITKAVA;PVKKKARKSAGAAKRKASGPPVSELITKAVA	K(1)ASGPPVSELITK	sAGAAkRkAsGPPVs;KAGGtPRkAsGPPVs
3.37231	3.43701	3.65721	3.91288	3.84062	HIST1H2AC;HIST3H2A;HIST1H2AB	Histone H2A type 1-C;Histone H2A type 3;Histone H2A type 1-B/E	96	binding;DNA binding;nucleic acid binding		Q93077;Q7L7L0;P04908	96;96;96	Q93077	PRHLQLAIRNDEELNKLLGRVTIAQGGVLPN	NDEELNK(1)LLGR	RNDEELNkLLGRVtI
4.33546	4.48457	4.56871	4.87977	4.50253	HIST1H2AJ;HIST1H2AH;HIST2H2AA3;HIST1H2AG;H2AFJ;HIST2H2AC;HIST1H2AD	Histone H2A type 1-J;Histone H2A type 1-H;Histone H2A type 2-A;Histone H2A type 1;Histone H2A.J;Histone H2A type 2-C;Histone H2A type 1-D	96	binding;DNA binding;nucleic acid binding	CTCF-nucleophosmin-PARP-HIS-KPNA-LMNA-TOP complex	Q99878;Q96KK5;Q6FI13;P0C0S8;Q9BTM1;Q16777;P20671	96;96;96;96;96;96;96	Q99878	PRHLQLAIRNDEELNKLLGKVTIAQGGVLPN	NDEELNK(1)LLGK	RNDEELNkLLGkVtI
2.27908	2.14385	1.35533	1.47192	0.52342	HIST1H2AJ;HIST1H2AH;HIST2H2AA3;HIST1H2AG;H2AFJ;HIST2H2AC;HIST2H2AB;HIST1H2AC;HIST1H2AA	Histone H2A type 1-J;Histone H2A type 1-H;Histone H2A type 2-A;Histone H2A type 1;Histone H2A.J;Histone H2A type 2-C;Histone H2A type 2-B;Histone H2A type 1-C;Histone H2A type 1-A	37	binding;DNA binding;nucleic acid binding	CTCF-nucleophosmin-PARP-HIS-KPNA-LMNA-TOP complex	Q99878;Q96KK5;Q6FI13;P0C0S8;Q9BTM1;Q16777;Q8IUE6;Q93077;Q96QV6	37;37;37;37;37;37;37;37;37	Q99878;Q8IUE6;Q93077	AGLQFPVGRVHRLLRKGNYAERVGAGAPVYL	K(1)GNYAER	RVHRLLRkGNYAERV;rVHRLLRkGNYAERV
4.64402	2.10665	3.42639	6.80412	3.08343	HIST1H2AJ;HIST1H2AH;HIST2H2AA3;HIST1H2AG;HIST1H2AD;HIST1H2AC;HIST3H2A;HIST1H2AB	Histone H2A type 1-J;Histone H2A type 1-H;Histone H2A type 2-A;Histone H2A type 1;Histone H2A type 1-D;Histone H2A type 1-C;Histone H2A type 3;Histone H2A type 1-B/E	120	binding;DNA binding;nucleic acid binding	CTCF-nucleophosmin-PARP-HIS-KPNA-LMNA-TOP complex	Q99878;Q96KK5;Q6FI13;P0C0S8;P20671;Q93077;Q7L7L0;P04908	120;120;120;120;120;120;120;120	Q99878;Q93077	QGGVLPNIQAVLLPKKTESHHKAKGK_____;QGGVLPNIQAVLLPKKTESHHKTK_______	K(1)TESHHK	QAVLLPkktEsHHkT;QAVLLPkkTESHHkA;QAVLLPkktEsHHkA
2.86489	3.33932	2.49878	2.978	1.60611	HIST1H2BD	Histone H2B type 1-D	6	binding;DNA binding;nucleic acid binding		P58876	6	P58876	__________MPEPTKSAPAPKKGSKKAVTK	PEPTK(1)SAPAPK	__MPEPTkSAPAPkk
0.37742	0.556536	0.938583	1.97246	0.524275	HIST1H2BD;HIST1H2BN	Histone H2B type 1-D;Histone H2B type 1-N	12	binding;DNA binding;nucleic acid binding		P58876;Q99877	12;12	P58876	____MPEPTKSAPAPKKGSKKAVTKAQKKDG	SAPAPK(0.961)K(0.039)
10.0712	9.72425	9.0511	8.83773	7.34604	HIST1H2BD;HIST1H2BN;HIST1H2BM;HIST1H2BC;HIST2H2BE;HIST1H2BH;HIST2H2BF;HIST3H2BB;HIST1H2BL	Histone H2B type 1-D;Histone H2B type 1-N;Histone H2B type 1-M;Histone H2B type 1-C/E/F/G/I;Histone H2B type 2-E;Histone H2B type 1-H;Histone H2B type 2-F;Histone H2B type 3-B;Histone H2B type 1-L	121	binding;DNA binding;nucleic acid binding	H2AX complex I;H2AX complex II;H2AX complex, isolated from cells without IR exposure;Nop56p-associated pre-rRNA complex	P58876;Q99877;Q99879;P62807;Q16778;Q93079;Q5QNW6;Q8N257;Q99880	121;121;121;121;121;121;121;121;121	P58876;P62807;Q16778;Q93079;Q8N257;Q99880	ELAKHAVSEGTKAVTKYTSSK__________	AVTK(1)YTSSK	EGtkAVtkyTsSk__;EGtkAVtkYTsSk__
0.034008	0.475321	-0.361201	0.318896	-1.24966	HIST1H2BH;HIST2H2BF	Histone H2B type 1-H;Histone H2B type 2-F	6	binding;DNA binding;nucleic acid binding		Q93079;Q5QNW6	6;6	Q93079	__________MPDPAKSAPAPKKGSKKAVTK	PDPAK(1)SAPAPK	__MPDPAkSAPAPkk
0.37742	0.556536	0.938583	1.97246	0.524275	HIST1H2BH;HIST2H2BF	Histone H2B type 1-H;Histone H2B type 2-F	12	binding;DNA binding;nucleic acid binding		Q93079;Q5QNW6	12;12	Q93079	____MPDPAKSAPAPKKGSKKAVTKAQKKDG	SAPAPK(0.961)K(0.039)
8.80932	8.59498	7.86669	7.74539	6.2607	HIST1H2BK;H2BFS	Histone H2B type 1-K;Histone H2B type F-S	121	binding;DNA binding;nucleic acid binding		O60814;P57053	121;121	O60814	ELAKHAVSEGTKAVTKYTSAK__________	AVTK(1)YTSAK	EGtkAVtkYTsAk__
0.37742	0.556536	0.938583	1.97246	0.524275	HIST1H2BK;H2BFS;HIST1H2BC;HIST2H2BE	Histone H2B type 1-K;Histone H2B type F-S;Histone H2B type 1-C/E/F/G/I;Histone H2B type 2-E	12	binding;DNA binding;nucleic acid binding		O60814;P57053;P62807;Q16778	12;12;12;12	O60814;P62807;Q16778	____MPEPAKSAPAPKKGSKKAVTKAQKKDG	SAPAPK(0.961)K(0.039)
4.46813	4.7355	4.06962	4.90608	3.70669	HIST1H2BK;H2BFS;HIST1H2BC;HIST2H2BE	Histone H2B type 1-K;Histone H2B type F-S;Histone H2B type 1-C/E/F/G/I;Histone H2B type 2-E	6	binding;DNA binding;nucleic acid binding		O60814;P57053;P62807;Q16778	6;6;6;6	O60814;P62807;Q16778	__________MPEPAKSAPAPKKGSKKAVTK	PEPAK(1)SAPAPK	__MPEPAkSAPAPkk
6.03937	6.11366	5.85323	6.27906	5.48334	HIST1H2BK;H2BFS;HIST1H2BD;HIST1H2BN;HIST1H2BM;HIST1H2BC;HIST2H2BE;HIST1H2BH;HIST2H2BF;HIST3H2BB;HIST1H2BL	Histone H2B type 1-K;Histone H2B type F-S;Histone H2B type 1-D;Histone H2B type 1-N;Histone H2B type 1-M;Histone H2B type 1-C/E/F/G/I;Histone H2B type 2-E;Histone H2B type 1-H;Histone H2B type 2-F;Histone H2B type 3-B;Histone H2B type 1-L	117	binding;DNA binding;nucleic acid binding	H2AX complex I;H2AX complex II;H2AX complex, isolated from cells without IR exposure;Nop56p-associated pre-rRNA complex	O60814;P57053;P58876;Q99877;Q99879;P62807;Q16778;Q93079;Q5QNW6;Q8N257;Q99880	117;117;117;117;117;117;117;117;117;117;117	O60814;P58876;P62807;Q16778;Q93079;Q8N257;Q99880	LLPGELAKHAVSEGTKAVTKYTSAK______;LLPGELAKHAVSEGTKAVTKYTSSK______	HAVSEGTK(1)	HAVsEGtkAVtkYTs;HAVsEGtkAVtkyTs
0.37742	0.556536	0.938583	1.97246	0.524275	HIST1H2BL	Histone H2B type 1-L	12	binding;DNA binding;nucleic acid binding		Q99880	12	Q99880	____MPELAKSAPAPKKGSKKAVTKAQKKDG	SAPAPK(0.961)K(0.039)
-1.84833	-1.53804	-1.80246	-1.49058	-1.64805	HIST1H2BL	Histone H2B type 1-L	6	binding;DNA binding;nucleic acid binding		Q99880	6	Q99880	__________MPELAKSAPAPKKGSKKAVTK	PELAK(1)SAPAPK	__MPELAksAPAPkk
-1.17078	-0.266945	-1.16077	-0.934971	-1.26605	HIST1H4A	Histone H4	78	binding;DNA binding;nucleic acid binding	H2AX complex II;H2AX complex, isolated from cells without IR exposure;Histone H3.1 complex;Histone H3.3 complex;MASH1 promoter-coactivator complex	P62805	78	P62805	LENVIRDAVTYTEHAKRKTVTAMDVVYALKR	DAVTYTEHAK(1)R	VTytEHAkRktVtAM
2.57897	3.77122	2.4253	2.7335	1.85037	HIST1H4A	Histone H4	32	binding;DNA binding;nucleic acid binding	H2AX complex II;H2AX complex, isolated from cells without IR exposure;Histone H3.1 complex;Histone H3.3 complex;MASH1 promoter-coactivator complex	P62805	32	P62805	KRHRKVLRDNIQGITKPAIRRLARRGGVKRI	DNIQGITK(1)PAIR	DNIQGItkPAIRRLA
0.0825901	1.20737	-0.412291	0.28572	-1.69094	HIST1H4A;HIST1H4G	Histone H4;Histone H4-like protein type G	17	binding;DNA binding;nucleic acid binding	H2AX complex II;H2AX complex, isolated from cells without IR exposure;Histone H3.1 complex;Histone H3.3 complex;MASH1 promoter-coactivator complex	P62805;Q99525	17;17	P62805	SGRGKGGKGLGKGGAKRHRKVLRDNIQGITK	GLGK(1)GGAK(1)R
0.500307	1.58829	-0.026885	0.77658	-1.07469	HIST1H4A;HIST1H4G	Histone H4;Histone H4-like protein type G	13	binding;DNA binding;nucleic acid binding	H2AX complex II;H2AX complex, isolated from cells without IR exposure;Histone H3.1 complex;Histone H3.3 complex;MASH1 promoter-coactivator complex	P62805;Q99525	13;13	P62805	___MSGRGKGGKGLGKGGAKRHRKVLRDNIQ	GLGK(1)GGAK(1)R	kGGkGLGkGGAkRHR
-1.40793	-1.39381	-1.09116	-0.921184	-1.07242	HIST2H2AB	Histone H2A type 2-B	125	binding;DNA binding;nucleic acid binding		Q8IUE6	125	Q8IUE6	PNIQAVLLPKKTESHKPGKNK__________	TESHK(0.996)PGK(0.004)	PkktEsHkPGkNk__
5.06975	5.33128	4.36859	4.05178	3.74298	HIST2H3A;HIST3H3;HIST1H3A;H3F3A	Histone H3.2;Histone H3.1t;Histone H3.1;Histone H3.3	80	binding;DNA binding;nucleic acid binding	ASF1-histone containing complex;ASF1-interacting protein complex;Emerin complex 24;Emerin complex 32;Emerin regulatory complex;Histone H3.1 complex;Histone H3.3 complex;MASH1 promoter-coactivator complex;TLE-Histone H3 complex	Q71DI3;Q16695;P68431;P84243	80;80;80;80	Q71DI3;P84243	KLPFQRLVREIAQDFKTDLRFQSAAIGALQE;KLPFQRLVREIAQDFKTDLRFQSSAVMALQE	EIAQDFK(1)TDLR	REIAQDFktDLRFQs;REIAQDFktDLRFQS
3.73787	4.91797	2.08193	3.38103	-0.53179	HIST2H3A;HIST3H3;HIST1H3A;H3F3C;H3F3A;HIST2H3PS2	Histone H3.2;Histone H3.1t;Histone H3.1;Histone H3.3C;Histone H3.3;Histone H3	15	binding;DNA binding;nucleic acid binding	ASF1-histone containing complex;ASF1-interacting protein complex;Emerin complex 24;Emerin complex 32;Emerin regulatory complex;Histone H3.1 complex;Histone H3.3 complex;MASH1 promoter-coactivator complex;TLE-Histone H3 complex	Q71DI3;Q16695;P68431;Q6NXT2;P84243;Q5TEC6	15;15;15;15;15;15	Q71DI3;P84243;Q5TEC6	_MARTKQTARKSTGGKAPRKQLATKAARKSA	STGGK(1)APR	ARksTGGkAPRkQLA;ArkstGGkAPrkQLA
4.70817	5.68037	4.40362	4.60773	3.82612	HIST2H3A;HIST3H3;HIST1H3A;H3F3C;H3F3A;HIST2H3PS2	Histone H3.2;Histone H3.1t;Histone H3.1;Histone H3.3C;Histone H3.3;Histone H3	57	binding;DNA binding;nucleic acid binding	ASF1-histone containing complex;ASF1-interacting protein complex;Emerin complex 24;Emerin complex 32;Emerin regulatory complex;Histone H3.1 complex;Histone H3.3 complex;MASH1 promoter-coactivator complex;TLE-Histone H3 complex	Q71DI3;Q16695;P68431;Q6NXT2;P84243;Q5TEC6	57;57;57;56;57;57	Q71DI3;P84243;Q5TEC6	YRPGTVALREIRRYQKSTELLIRKLPFQRLV	YQK(1)STELLIR	REIRRYQkstELLIR;REIRRyQkstELLIR
1.93271	2.41288	1.0176	1.25855	0.436465	HIST2H3A;HIST3H3;HIST1H3A;HIST2H3PS2	Histone H3.2;Histone H3.1t;Histone H3.1;Histone H3	28	binding;DNA binding;nucleic acid binding	ASF1-histone containing complex;ASF1-interacting protein complex;Emerin complex 24;Emerin complex 32;Emerin regulatory complex;Histone H3.1 complex;MASH1 promoter-coactivator complex;TLE-Histone H3 complex	Q71DI3;Q16695;P68431;Q5TEC6	28;28;28;28	Q71DI3;Q5TEC6	GGKAPRKQLATKAARKSAPATGGVKKPHRYR	K(1)SAPATGGVK	LATkAArksAPATGG
0.37742	0.556536	0.938583	1.97246	0.524275	HIST3H2BB	Histone H2B type 3-B	12	binding;DNA binding;nucleic acid binding	H2AX complex I;H2AX complex II;H2AX complex, isolated from cells without IR exposure	Q8N257	12	Q8N257	____MPDPSKSAPAPKKGSKKAVTKAQKKDG	SAPAPK(0.961)K(0.039)
0.830968	0.997209	0.69381	1.22125	0.475918	HIST3H2BB	Histone H2B type 3-B	6	binding;DNA binding;nucleic acid binding	H2AX complex I;H2AX complex II;H2AX complex, isolated from cells without IR exposure	Q8N257	6	Q8N257	__________MPDPSKSAPAPKKGSKKAVTK	PDPSK(1)SAPAPK
-1.5208	-1.24755	-1.63817	-1.60097	-1.45656	HK1	Hexokinase-1	763	adenyl nucleotide binding;adenyl ribonucleotide binding;ATP binding;binding;carbohydrate kinase activity;catalytic activity;fructokinase activity;glucokinase activity;hexokinase activity;kinase activity;mannokinase activity;nucleotide binding;phosphotransferase activity, alcohol group as acceptor;purine nucleotide binding;purine ribonucleoside triphosphate binding;purine ribonucleotide binding;ri…		P19367	763	P19367	MYLGEIVRNILIDFTKKGFLFRGQISETLKT	NILIDFTK(0.987)K(0.013)	NILIDFTkKGFLFRG
-0.223014	-0.596828	-0.21483	-0.038991	0.242853	HM13	Minor histocompatibility antigen H13	370	aspartic endopeptidase activity, intramembrane cleaving;aspartic-type endopeptidase activity;aspartic-type peptidase activity;binding;catalytic activity;endopeptidase activity;hydrolase activity;identical protein binding;peptidase activity;peptidase activity, acting on L-amino acid peptides;protein binding;protein dimerization activity;protein homodimerization activity		Q8TCT9	370	Q8TCT9	AAVTESKEGTEASASKGLEKKEK________	EGTEASASK(1)GLEK	GtEASASkGLEKKEK
-0.509451	-0.92745	-0.666827	-0.859613	-0.765863	HM13	Minor histocompatibility antigen H13	61	aspartic endopeptidase activity, intramembrane cleaving;aspartic-type endopeptidase activity;aspartic-type peptidase activity;binding;catalytic activity;endopeptidase activity;hydrolase activity;identical protein binding;peptidase activity;peptidase activity, acting on L-amino acid peptides;protein binding;protein dimerization activity;protein homodimerization activity		Q8TCT9	61	Q8TCT9	PIFFGALRSVRCARGKNASDMPETITSRDAA	GK(1)NASDMPETITSR	SVRCARGkNASDMPE
1.48273	1.69416	1.7766	1.78118	1.24984	HMGA1	High mobility group protein HMG-I/HMG-Y	15	5'-deoxyribose-5-phosphate lyase activity;AT DNA binding;binding;carbon-oxygen lyase activity;catalytic activity;DNA binding;DNA-(apurinic or apyrimidinic site) lyase activity;hormone receptor binding;ligand-dependent nuclear receptor transcription coactivator activity;lyase activity;nuclear hormone receptor binding;nucleic acid binding;nucleic acid binding transcription factor activity;peroxisom…		P17096	15	P17096	_MSESSSKSSQPLASKQEKDGTEKRGRGRPR	SSQPLASK(1)QEK	SsQPLASkQEkDGtE
0.340573	0.559808	0.403214	0.893082	0.468318	HMGB1;HMGB2	High mobility group protein B1;High mobility group protein B2	157	binding;calcium-dependent protein kinase regulator activity;chemoattractant activity;cytokine activity;damaged DNA binding;DNA bending activity;DNA binding;double-stranded DNA binding;enzyme activator activity;enzyme regulator activity;kinase activator activity;kinase regulator activity;nucleic acid binding;nucleic acid binding transcription factor activity;protein binding;protein kinase activato…	Casein kinase II-HMG1 complex;HMGB1-HMGB2-HSC70-ERP60-GAPDH complex	P09429;P26583	157;157	P09429;P26583	QPYEKKAAKLKEKYEKDIAAYRAKGKPDAAK;QPYEQKAAKLKEKYEKDIAAYRAKGKSEAGK	YEK(1)DIAAYR	KLKEkyEkDIAAyRA;kLKEkyEkDIAAyRA
-2.90568	-2.83948	-2.30226	-3.11277	-2.22634	HMGB3	High mobility group protein B3	112	binding;DNA bending activity;DNA binding;double-stranded DNA binding;nucleic acid binding;structure-specific DNA binding		O15347	112	O15347	PSGFFLFCSEFRPKIKSTNPGISIGDVAKKL	IK(1)STNPGISIGDVAK	sEFRPKIkSTNPGIS
-4.03745	-3.8382	-3.88537	-3.10512	-2.6531	HMGCS1	Hydroxymethylglutaryl-CoA synthase, cytoplasmic	291	binding;catalytic activity;drug binding;hydroxymethylglutaryl-CoA synthase activity;isomerase activity;organic acid binding;transferase activity;transferase activity, transferring acyl groups;transferase activity, transferring acyl groups, acyl groups converted into alkyl on transfer		Q01581	291	Q01581	ARMLLNDFLNDQNRDKNSIYSGLEAFGDVKL	DK(1)NSIYSGLEAFGDVK	LNDQNRDkNSIYSGL
0.515877	1.26639	0.919074	1.14459	0.0597286	HMGN1	Non-histone chromosomal protein HMG-14	14	binding;chromatin binding;chromatin DNA binding;DNA binding;nucleic acid binding;nucleosomal DNA binding;nucleosome binding;structure-specific DNA binding		P05114	14	P05114	__MPKRKVSSAEGAAKEEPKRRSARLSAKPP	VSSAEGAAK(1)EEPK	ssAEGAAkEEPkRRs
-2.76998	-1.52999	-1.25272	-0.427137	-2.33869	HMGN2	Non-histone chromosomal protein HMG-17	14	binding;chromatin binding;chromatin DNA binding;DNA binding;nucleic acid binding;nucleosomal DNA binding;nucleosome binding;structure-specific DNA binding		P05204	14	P05204	__MPKRKAEGDAKGDKAKVKDEPQRRSARLS	AEGDAK(0.997)GDK(0.839)AK(0.163)
1.03106	1.13342	1.29864	0.385104	0.415169	HMGN2	Non-histone chromosomal protein HMG-17	59	binding;chromatin binding;chromatin DNA binding;DNA binding;nucleic acid binding;nucleosomal DNA binding;nucleosome binding;structure-specific DNA binding		P05204	59	P05204	APAKKGEKVPKGKKGKADAGKEGNNPAENGD	GK(0.972)ADAGK(0.028)EGNNPAENGDAK
2.07925	2.59213	2.20056	4.20967	0.746242	HMGN2	Non-histone chromosomal protein HMG-17	11	binding;chromatin binding;chromatin DNA binding;DNA binding;nucleic acid binding;nucleosomal DNA binding;nucleosome binding;structure-specific DNA binding		P05204	11	P05204	_____MPKRKAEGDAKGDKAKVKDEPQRRSA	KAEGDAK(1)GDK
1.04695	1.34227	1.74483	1.23699	1.20524	HMGN2	Non-histone chromosomal protein HMG-17	64	binding;chromatin binding;chromatin DNA binding;DNA binding;nucleic acid binding;nucleosomal DNA binding;nucleosome binding;structure-specific DNA binding		P05204	64	P05204	GEKVPKGKKGKADAGKEGNNPAENGDAKTDQ	ADAGK(1)EGNNPAENGDAK	kGkADAGkEGNNPAE
1.6426	2.07583	2.25091	2.59436	2.20811	HMGN2	Non-histone chromosomal protein HMG-17	76	binding;chromatin binding;chromatin DNA binding;DNA binding;nucleic acid binding;nucleosomal DNA binding;nucleosome binding;structure-specific DNA binding		P05204	76	P05204	DAGKEGNNPAENGDAKTDQAQKAEGAGDAK_	EGNNPAENGDAK(1)TDQAQK	PAENGDAkTDQAQkA
3.62123	2.85549	3.4441	3.80159	2.58398	HMGN2	Non-histone chromosomal protein HMG-17	90	binding;chromatin binding;chromatin DNA binding;DNA binding;nucleic acid binding;nucleosomal DNA binding;nucleosome binding;structure-specific DNA binding		P05204	90	P05204	AKTDQAQKAEGAGDAK_______________	TDQAQKAEGAGDAK(1)
3.14609	3.50886	3.57713	3.68887	3.35555	HMGN2	Non-histone chromosomal protein HMG-17	82	binding;chromatin binding;chromatin DNA binding;DNA binding;nucleic acid binding;nucleosomal DNA binding;nucleosome binding;structure-specific DNA binding		P05204	82	P05204	NNPAENGDAKTDQAQKAEGAGDAK_______	TDQAQK(1)AEGAGDAK	AkTDQAQkAEGAGDA
0.714781	1.108	0.639989	1.7286	-0.194902	HMGN2;HMGN4	Non-histone chromosomal protein HMG-17;High mobility group nucleosome-binding domain-containing protein 4	18	binding;chromatin binding;chromatin DNA binding;DNA binding;nucleic acid binding;nucleosomal DNA binding;nucleosome binding;structure-specific DNA binding		P05204;O00479	18;18	P05204	KRKAEGDAKGDKAKVKDEPQRRSARLSAKPA	VK(1)DEPQRR
0.862085	1.42215	0.546666	1.20485	-0.236429	HMGN2;HMGN4	Non-histone chromosomal protein HMG-17;High mobility group nucleosome-binding domain-containing protein 4	16	binding;chromatin binding;chromatin DNA binding;DNA binding;nucleic acid binding;nucleosomal DNA binding;nucleosome binding;structure-specific DNA binding		P05204;O00479	16;16	P05204	MPKRKAEGDAKGDKAKVKDEPQRRSARLSAK	AK(0.98)VK(0.02)DEPQRR
-0.686024	-0.186997	-0.46053	-0.159485	-1.75765	HMGN3	High mobility group nucleosome-binding domain-containing protein 3	13	binding;chromatin binding;chromatin DNA binding;DNA binding;hormone receptor binding;nuclear hormone receptor binding;nucleic acid binding;nucleosomal DNA binding;nucleosome binding;protein binding;receptor binding;structure-specific DNA binding;thyroid hormone receptor binding;transcription factor binding		Q15651	13	Q15651	___MPKRKSPENTEGKDGSKVTKQEPTRRSA	KSPENTEGK(1)DGSK	sPENtEGkDGSKVTK
-3.83309	-3.68364	-3.75552	-3.71365	-3.34245	HMGN3	High mobility group nucleosome-binding domain-containing protein 3	90	binding;chromatin binding;chromatin DNA binding;DNA binding;hormone receptor binding;nuclear hormone receptor binding;nucleic acid binding;nucleosomal DNA binding;nucleosome binding;protein binding;receptor binding;structure-specific DNA binding;thyroid hormone receptor binding;transcription factor binding		Q15651	90	Q15651	TAPSENGETKAEEAQKTESVDNEGE______	AEEAQK(1)TESVDNEGE	tKAEEAQkTEsVDNE
-0.460758	-0.450481	-0.498368	-0.893015	-1.1143	HN1	Hematological and neurological expressed 1 protein;Hematological and neurological expressed 1 protein, N-terminally processed	69			Q9UK76	69	Q9UK76	TPEENQASWAKSAGAKSSGGREDLESSGLQR	SAGAK(1)SSGGREDLESSGLQR	WAkSAGAkSSGGRED
-2.61672	-1.97814	-2.56307	-2.81666	-2.50553	HN1	Hematological and neurological expressed 1 protein;Hematological and neurological expressed 1 protein, N-terminally processed	64			Q9UK76	64	Q9UK76	SNIFGTPEENQASWAKSAGAKSSGGREDLES	MASNIFGTPEENQASWAK(0.995)SAGAK(0.005)	ENQAsWAkSAGAkSS
-0.18933	0.0414944	0.346872	0.477555	0.821589	HNRNPA0	Heterogeneous nuclear ribonucleoprotein A0	133	AU-rich element binding;binding;nucleic acid binding;nucleotide binding;RNA binding		Q13151	133	Q13151	FSQFGTVEKAEIIADKQSGKKRGFGFVYFQN	AEIIADK(1)QSGK	KAEIIADkQSGKKRG
1.37785	2.52956	1.3975	2.39565	1.02692	HNRNPA1	Heterogeneous nuclear ribonucleoprotein A1;Heterogeneous nuclear ribonucleoprotein A1, N-terminally processed	350	binding;DNA binding;nucleic acid binding;nucleotide binding;RNA binding;single-stranded DNA binding;single-stranded RNA binding;structure-specific DNA binding	C complex spliceosome;Nop56p-associated pre-rRNA complex	P09651	350	P09651	GRSSGPYGGGGQYFAKPRNQGGYGGSSSSSS	SSGPYGGGGQYFAK(1)PR	GGGQyFAkPrNQGGy
1.44642	0.786284	1.62587	1.61916	2.24896	HNRNPA1	Heterogeneous nuclear ribonucleoprotein A1;Heterogeneous nuclear ribonucleoprotein A1, N-terminally processed	8	binding;DNA binding;nucleic acid binding;nucleotide binding;RNA binding;single-stranded DNA binding;single-stranded RNA binding;structure-specific DNA binding	C complex spliceosome;Nop56p-associated pre-rRNA complex	P09651	8	P09651	________MSKSESPKEPEQLRKLFIGGLSF	SESPK(1)EPEQLR	MsksEsPkEPEQLRk
-0.900785	-1.14148	-1.19618	-1.95777	-1.43625	HNRNPA2B1	Heterogeneous nuclear ribonucleoproteins A2/B1	59	binding;DNA binding;nucleic acid binding;nucleotide binding;RNA binding;sequence-specific DNA binding;single-stranded DNA binding;single-stranded telomeric DNA binding;structure-specific DNA binding;telomeric DNA binding	C complex spliceosome;p23 protein complex	P22626	59	P22626	WGKLTDCVVMRDPASKRSRGFGFVTFSSMAE	LTDCVVMRDPASK(1)R	VMRDPASkRSRGFGF
1.26284	0.627688	1.23079	1.03864	1.40727	HNRNPA2B1	Heterogeneous nuclear ribonucleoproteins A2/B1	17	binding;DNA binding;nucleic acid binding;nucleotide binding;RNA binding;sequence-specific DNA binding;single-stranded DNA binding;single-stranded telomeric DNA binding;structure-specific DNA binding;telomeric DNA binding	C complex spliceosome;p23 protein complex	P22626	17	P22626	EKTLETVPLERKKREKEQFRKLFIGGLSFET	EK(1)EQFRK
0.133316	0.4408	0.810501	0.900276	1.10414	HNRNPA3	Heterogeneous nuclear ribonucleoprotein A3	148	binding;nucleic acid binding;nucleotide binding;RNA binding	C complex spliceosome	P51991	148	P51991	IKEDTEEYNLRDYFEKYGKIETIEVMEDRQS	DYFEK(1)YGK	NLRDYFEkYGkIETI
-0.811555	-0.797737	-0.908686	-0.823432	-0.73658	HNRNPA3	Heterogeneous nuclear ribonucleoprotein A3	151	binding;nucleic acid binding;nucleotide binding;RNA binding	C complex spliceosome	P51991	151	P51991	DTEEYNLRDYFEKYGKIETIEVMEDRQSGKK	YGK(1)IETIEVMEDR	DYFEkYGkIETIEVM
-1.57622	-2.18442	-1.39066	-1.08717	-0.792133	HNRNPAB	Heterogeneous nuclear ribonucleoprotein A/B	125	binding;mRNA binding;nucleic acid binding;nucleotide binding;RNA binding		Q99729	125	Q99729	RGFGFILFKDAASVEKVLDQKEHRLDGRVID	DAASVEK(1)VLDQK	kDAASVEkVLDQkEH
1.80341	1.84656	1.88997	1.92179	1.85295	HNRNPAB	Heterogeneous nuclear ribonucleoprotein A/B	130	binding;mRNA binding;nucleic acid binding;nucleotide binding;RNA binding		Q99729	130	Q99729	ILFKDAASVEKVLDQKEHRLDGRVIDPKKAM	VLDQK(1)EHR	VEkVLDQkEHRLDGR
-1.0182	-2.08093	-0.67956	0.125762	-0.435093	HNRNPC	Heterogeneous nuclear ribonucleoproteins C1/C2	244	binding;nucleic acid binding;nucleotide binding;RNA binding	C complex spliceosome;LARC complex (LCR-associated remodeling complex);Toposome	P07910	244	P07910	KNDKSEEEQSSSSVKKDETNVKMESEGGADD	K(1)DETNVK	QssssVkkDETNVkM
-2.30234	-1.815	-1.25224	-0.848722	-0.997915	HNRNPC	Heterogeneous nuclear ribonucleoproteins C1/C2	243	binding;nucleic acid binding;nucleotide binding;RNA binding	C complex spliceosome;LARC complex (LCR-associated remodeling complex);Toposome	P07910	243	P07910	MKNDKSEEEQSSSSVKKDETNVKMESEGGAD	NDKSEEEQSSSSVK(0.859)K(0.141)	EQssssVkkDETNVk
1.67784	1.57744	2.6695	2.96367	3.03681	HNRNPC	Heterogeneous nuclear ribonucleoproteins C1/C2	232	binding;nucleic acid binding;nucleotide binding;RNA binding	C complex spliceosome;LARC complex (LCR-associated remodeling complex);Toposome	P07910	232	P07910	IEKEQSKQAVEMKNDKSEEEQSSSSVKKDET	NDK(1)SEEEQSSSSVK	AVEMkNDksEEEQss
2.42858	3.12462	2.53465	3.55871	1.84374	HNRNPC	Heterogeneous nuclear ribonucleoproteins C1/C2	176	binding;nucleic acid binding;nucleotide binding;RNA binding	C complex spliceosome;LARC complex (LCR-associated remodeling complex);Toposome	P07910	176	P07910	VSGNTSRRGKSGFNSKSGQRGSSKSGKLKGD	SGFNSK(1)SGQR	GkSGFNSkSGQRGSS
0.635276	0.550661	1.39318	1.83398	1.73301	HNRNPC;HNRNPCL1;HNRNPCL2	Heterogeneous nuclear ribonucleoproteins C1/C2;Heterogeneous nuclear ribonucleoprotein C-like 1;Heterogeneous nuclear ribonucleoprotein C-like 2	219	binding;nucleic acid binding;nucleotide binding;RNA binding	C complex spliceosome;LARC complex (LCR-associated remodeling complex);Toposome	P07910;O60812;B2RXH8	219;206;206	P07910	KQKVDSLLENLEKIEKEQSKQAVEMKNDKSE	IEK(1)EQSK
0.0823383	0.265695	0.370647	1.27799	-0.0160322	HNRNPC;HNRNPCL1;HNRNPCL2;LOC649330	Heterogeneous nuclear ribonucleoproteins C1/C2;Heterogeneous nuclear ribonucleoprotein C-like 1;Heterogeneous nuclear ribonucleoprotein C-like 2	157	binding;nucleic acid binding;nucleotide binding;RNA binding	C complex spliceosome;LARC complex (LCR-associated remodeling complex);Toposome	P07910;O60812;B2RXH8;P0DMR1;B7ZW38;A0A0G2JPF8	157;144;144;144;144;144	P07910	RVPPPPPIARAVVPSKRQRVSGNTSRRGKSG	AVVPSK(1)R
0.358128	0.445538	0.952216	0.997801	1.2558	HNRNPC;HNRNPCL1;HNRNPCL2;LOC649330	Heterogeneous nuclear ribonucleoproteins C1/C2;Heterogeneous nuclear ribonucleoprotein C-like 1;Heterogeneous nuclear ribonucleoprotein C-like 2	204	binding;nucleic acid binding;nucleotide binding;RNA binding	C complex spliceosome;LARC complex (LCR-associated remodeling complex);Toposome	P07910;O60812;B2RXH8;P0DMR1;B7ZW38;A0A0G2JPF8	204;191;191;191;191;191	P07910	KGDDLQAIKKELTQIKQKVDSLLENLEKIEK	ELTQIK(1)QK	KkELTQIkQkVDsLL
-2.02302	-1.40075	-1.0903	-0.685712	-0.704538	HNRNPC;HNRNPCL1;HNRNPCL2;LOC649330	Heterogeneous nuclear ribonucleoproteins C1/C2;Heterogeneous nuclear ribonucleoprotein C-like 1;Heterogeneous nuclear ribonucleoprotein C-like 2	206	binding;nucleic acid binding;nucleotide binding;RNA binding	C complex spliceosome;LARC complex (LCR-associated remodeling complex);Toposome	P07910;O60812;B2RXH8;P0DMR1;B7ZW38;A0A0G2JPF8	206;193;193;193;193;193	P07910	DDLQAIKKELTQIKQKVDSLLENLEKIEKEQ	QK(1)VDSLLENLEK	ELTQIkQkVDsLLEN
-1.81489	-1.48357	-1.53524	-1.13554	-0.865506	HNRNPC;HNRNPCL1;HNRNPCL2;LOC649330	Heterogeneous nuclear ribonucleoproteins C1/C2;Heterogeneous nuclear ribonucleoprotein C-like 1;Heterogeneous nuclear ribonucleoprotein C-like 2	39	binding;nucleic acid binding;nucleotide binding;RNA binding	C complex spliceosome;LARC complex (LCR-associated remodeling complex);Toposome	P07910;O60812;B2RXH8;P0DMR1;B7ZW38;A0A0G2JPF8	39;39;39;39;39;39	P07910	NTLVVKKSDVEAIFSKYGKIVGCSVHKGFAF	SDVEAIFSK(0.999)YGK(0.001)	DVEAIFskYGkIVGC
-0.912516	0.116347	-0.350776	0.247859	0.112196	HNRNPD	Heterogeneous nuclear ribonucleoprotein D0	197	binding;DNA binding;nucleic acid binding;nucleotide binding;RNA binding;sequence-specific DNA binding;telomeric DNA binding	Multiprotein complex (mRNA turnover);PABPC1-HSPA8-HNRPD-EIF4G1 complex;PIN1-AUF1 complex	Q14103	197	Q14103	KKIFVGGLSPDTPEEKIREYFGGFGEVESIE	IFVGGLSPDTPEEK(1)IR	sPDtPEEkIREYFGG
-1.26735	-1.52745	-1.16149	-1.20179	-1.49311	HNRNPDL	Heterogeneous nuclear ribonucleoprotein D-like	142	binding;DNA binding;double-stranded DNA binding;mRNA binding;nucleic acid binding;nucleotide binding;poly(A) RNA binding;poly(G) RNA binding;poly-purine tract binding;RNA binding;single-stranded DNA binding;single-stranded RNA binding;structure-specific DNA binding	Large Drosha complex	O14979	142	O14979	SNIEEFAEGSKINASKNQQDDGKMFIGGLSW	INASK(1)NQQDDGK	GskINASkNQQDDGk
0.0493126	0.788665	-0.248545	0.345252	-0.500044	HNRNPF	Heterogeneous nuclear ribonucleoprotein F;Heterogeneous nuclear ribonucleoprotein F, N-terminally processed	224	binding;nucleic acid binding;nucleotide binding;RNA binding;single-stranded RNA binding	C complex spliceosome;DCS complex (PTBP1, PTBP2, HNRPH1, HNRPF);HNRPF-HNRPH1 complex	P52597	224	P52597	PYDRPGTARRYIGIVKQAGLERMRPGAYSTG	YIGIVK(1)QAGLER	RRyIGIVkQAGLERM
0.000598908	-0.289951	-0.153664	-0.756707	-0.21219	HNRNPF	Heterogeneous nuclear ribonucleoprotein F;Heterogeneous nuclear ribonucleoprotein F, N-terminally processed	185	binding;nucleic acid binding;nucleotide binding;RNA binding;single-stranded RNA binding	C complex spliceosome;DCS complex (PTBP1, PTBP2, HNRPH1, HNRPF);HNRPF-HNRPH1 complex	P52597	185	P52597	GKHKERIGHRYIEVFKSSQEEVRSYSDPPLK	YIEVFK(1)SSQEEVR	HRYIEVFkssQEEVR
-3.86319	-3.50155	-3.50313	-3.16141	-2.5079	HNRNPF	Heterogeneous nuclear ribonucleoprotein F;Heterogeneous nuclear ribonucleoprotein F, N-terminally processed	98	binding;nucleic acid binding;nucleotide binding;RNA binding;single-stranded RNA binding	C complex spliceosome;DCS complex (PTBP1, PTBP2, HNRPH1, HNRPF);HNRPF-HNRPH1 complex	P52597	98	P52597	IEVFKSHRTEMDWVLKHSGPNSADSANDGFV	TEMDWVLK(1)HSGPNSADSANDGFVR	TEMDWVLkHSGPNsA
-0.132335	-0.000253677	0.217097	0.367037	0.0263195	HNRNPK	Heterogeneous nuclear ribonucleoprotein K	34	binding;core promoter proximal region DNA binding;core promoter proximal region sequence-specific DNA binding;DNA binding;nucleic acid binding;nucleic acid binding transcription factor activity;regulatory region DNA binding;regulatory region nucleic acid binding;RNA binding;RNA polymerase II core promoter proximal region sequence-specific DNA binding;RNA polymerase II core promoter proximal regio…	C complex spliceosome;Emerin complex 25;Emerin complex 52	P61978	34	P61978	FGKRPAEDMEEEQAFKRSRNTDEMVELRILL	RPAEDMEEEQAFK(1)R	MEEEQAFkRSRNtDE
0.142672	-0.536658	-0.815604	-0.206294	-0.00829315	HNRNPK	Heterogeneous nuclear ribonucleoprotein K	60	binding;core promoter proximal region DNA binding;core promoter proximal region sequence-specific DNA binding;DNA binding;nucleic acid binding;nucleic acid binding transcription factor activity;regulatory region DNA binding;regulatory region nucleic acid binding;RNA binding;RNA polymerase II core promoter proximal region sequence-specific DNA binding;RNA polymerase II core promoter proximal regio…	C complex spliceosome;Emerin complex 25;Emerin complex 52	P61978	60	P61978	LRILLQSKNAGAVIGKGGKNIKALRTDYNAS	NAGAVIGK(0.972)GGK(0.028)	NAGAVIGkGGKNIKA
1.37427	1.0392	0.75569	1.77513	1.69693	HNRNPK	Heterogeneous nuclear ribonucleoprotein K	405	binding;core promoter proximal region DNA binding;core promoter proximal region sequence-specific DNA binding;DNA binding;nucleic acid binding;nucleic acid binding transcription factor activity;regulatory region DNA binding;regulatory region nucleic acid binding;RNA binding;RNA polymerase II core promoter proximal region sequence-specific DNA binding;RNA polymerase II core promoter proximal regio…	C complex spliceosome;Emerin complex 25;Emerin complex 52	P61978	405	P61978	TQVTIPKDLAGSIIGKGGQRIKQIRHESGAS	DLAGSIIGK(1)GGQR	LAGsIIGkGGQRIKQ
-2.04688	-1.69201	-1.84574	-1.82817	-0.98267	HNRNPK	Heterogeneous nuclear ribonucleoprotein K	219	binding;core promoter proximal region DNA binding;core promoter proximal region sequence-specific DNA binding;DNA binding;nucleic acid binding;nucleic acid binding transcription factor activity;regulatory region DNA binding;regulatory region nucleic acid binding;RNA binding;RNA polymerase II core promoter proximal region sequence-specific DNA binding;RNA polymerase II core promoter proximal regio…	C complex spliceosome;Emerin complex 25;Emerin complex 52	P61978	219	P61978	ECIKIILDLISESPIKGRAQPYDPNFYDETY	IILDLISESPIK(1)GR	LIsEsPIkGRAQPyD
2.04923	1.87117	2.30414	2.52108	2.3182	HNRNPK	Heterogeneous nuclear ribonucleoprotein K	198	binding;core promoter proximal region DNA binding;core promoter proximal region sequence-specific DNA binding;DNA binding;nucleic acid binding;nucleic acid binding transcription factor activity;regulatory region DNA binding;regulatory region nucleic acid binding;RNA binding;RNA polymerase II core promoter proximal region sequence-specific DNA binding;RNA polymerase II core promoter proximal regio…	C complex spliceosome;Emerin complex 25;Emerin complex 52	P61978	198	P61978	ECCPHSTDRVVLIGGKPDRVVECIKIILDLI	VVLIGGK(1)PDR	RVVLIGGkPDRVVEC
-0.40241	-0.092741	-0.222761	0.169491	0.0501175	HNRNPL	Heterogeneous nuclear ribonucleoprotein L	493	binding;catalytic activity;DNA binding;nucleic acid binding;nucleotide binding;regulatory region DNA binding;regulatory region nucleic acid binding;RNA binding;transcription regulatory region DNA binding	Emerin complex 52	M0QYT0;P14866	110;493	M0QYT0;P14866	SESRNNRFSTPEQAAKNRIQHPSNVLHFFNA	FSTPEQAAK(1)NR	StPEQAAkNRIQHPS
1.9355	1.60015	2.08783	2.54528	3.02934	HNRNPL	Heterogeneous nuclear ribonucleoprotein L	269	binding;DNA binding;nucleic acid binding;nucleotide binding;regulatory region DNA binding;regulatory region nucleic acid binding;RNA binding;transcription regulatory region DNA binding	Emerin complex 52	P14866	269	P14866	ADIYSGCCTLKIEYAKPTRLNVFKNDQDTWD	IEYAK(1)PTR	TLkIEyAkPTRLNVF
-3.66831	-3.48255	-3.69155	-2.24225	-2.7535	HNRNPL	Heterogeneous nuclear ribonucleoprotein L	302	binding;DNA binding;nucleic acid binding;nucleotide binding;regulatory region DNA binding;regulatory region nucleic acid binding;RNA binding;transcription regulatory region DNA binding	Emerin complex 52	P14866	302	P14866	NPNLSGQGDPGSNPNKRQRQPPLLGDHPAEY	NDQDTWDYTNPNLSGQGDPGSNPNK(1)R	DPGsNPNkRQRQPPL
NaN	NaN	NaN	NaN	NaN	HNRNPM	Heterogeneous nuclear ribonucleoprotein M	145	binding;nucleic acid binding;nucleotide binding;RNA binding	C complex spliceosome;Large Drosha complex;Nop56p-associated pre-rRNA complex	P52272	145	P52272	EVLNKHSLSGRPLKVKEDPDGEHARRAMQKV	VK(1)EDPDGEHAR	SGRPLkVkEDPDGEH
-0.262445	0.115084	0.213415	0.528171	-0.103778	HNRNPM	Heterogeneous nuclear ribonucleoprotein M	388	binding;nucleic acid binding;nucleotide binding;RNA binding	C complex spliceosome;Large Drosha complex;Nop56p-associated pre-rRNA complex	P52272	388	P52272	NEILSNALKRGEIIAKQGGGGGGGSVPGIER	RGEIIAK(1)QGGGGGGGSVPGIER	kRGEIIAkQGGGGGG
1.12143	0.631524	1.11001	1.63051	1.81131	HNRNPM	Heterogeneous nuclear ribonucleoprotein M	239	binding;nucleic acid binding;nucleotide binding;RNA binding	C complex spliceosome;Large Drosha complex;Nop56p-associated pre-rRNA complex	P52272	239	P52272	FSMAGVVVRADILEDKDGKSRGIGTVTFEQS	ADILEDK(0.992)DGK(0.008)	RADILEDkDGkSRGI
0.704443	0.531455	0.711896	0.973522	1.72142	HNRNPM	Heterogeneous nuclear ribonucleoprotein M	242	binding;nucleic acid binding;nucleotide binding;RNA binding	C complex spliceosome;Large Drosha complex;Nop56p-associated pre-rRNA complex	P52272	242	P52272	AGVVVRADILEDKDGKSRGIGTVTFEQSIEA	ADILEDK(0.042)DGK(0.958)SR	ILEDkDGkSRGIGTV
0.674645	0.82868	1.2453	1.46118	1.20682	HNRNPM	Heterogeneous nuclear ribonucleoprotein M	48	binding;nucleic acid binding;nucleotide binding;RNA binding	C complex spliceosome;Large Drosha complex;Nop56p-associated pre-rRNA complex	P52272	48	P52272	APGPKGEGERPAQNEKRKEKNIKRGGNRFEP	GEGERPAQNEK(1)R	ERPAQNEkRKEKNIK
0.873127	0.990995	0.790099	1.20575	0.556446	HNRNPR	Heterogeneous nuclear ribonucleoprotein R	120	binding;nucleic acid binding;nucleotide binding;RNA binding	C complex spliceosome;DGCR8 multiprotein complex;H2AX complex, isolated from cells without IR exposure	O43390	120	O43390	YRQREKQGSKVQESTKGPDEAKIKALLERTG	VQESTK(1)GPDEAK
-0.225761	0.70184	-0.345437	0.547184	-0.477098	HNRNPU	Heterogeneous nuclear ribonucleoprotein U	186	adenyl nucleotide binding;adenyl ribonucleotide binding;ATP binding;binding;DNA binding;nucleic acid binding;nucleotide binding;purine nucleotide binding;purine ribonucleoside triphosphate binding;purine ribonucleotide binding;ribonucleotide binding;RNA binding	Actin-ribonucleoprotein complex (POLR2A, GTF2F1, HNRNPU);C complex spliceosome;DGCR8 multiprotein complex;Emerin complex 24;Emerin complex 52;GR-hnRNP U complex;Large Drosha complex;Nop56p-associated pre-rRNA complex;SNW1 complex	Q00839	186	Q00839	QQPQQQRGAAKEAAGKSSGPTSLFAVTVAPP	EAAGK(1)SSGPTSLFAVTVAPPGAR	AAkEAAGkssGPtsL
-0.806423	-1.078	-0.681823	-0.365632	0.560493	HNRNPU	Heterogeneous nuclear ribonucleoprotein U	352	adenyl nucleotide binding;adenyl ribonucleotide binding;ATP binding;binding;DNA binding;nucleic acid binding;nucleotide binding;purine nucleotide binding;purine ribonucleoside triphosphate binding;purine ribonucleotide binding;ribonucleotide binding;RNA binding	Actin-ribonucleoprotein complex (POLR2A, GTF2F1, HNRNPU);C complex spliceosome;DGCR8 multiprotein complex;Emerin complex 24;Emerin complex 52;GR-hnRNP U complex;Large Drosha complex;Nop56p-associated pre-rRNA complex;SNW1 complex	Q00839	352	Q00839	EMKVTEKIPVRHLYTKDIDIHEVRIGWSLTT	HLYTK(1)DIDIHEVR	PVRHLYTkDIDIHEV
-0.413301	-0.369229	-0.0317822	-0.0797539	0.0524187	HNRNPU	Heterogeneous nuclear ribonucleoprotein U	265	adenyl nucleotide binding;adenyl ribonucleotide binding;ATP binding;binding;DNA binding;nucleic acid binding;nucleotide binding;purine nucleotide binding;purine ribonucleoside triphosphate binding;purine ribonucleotide binding;ribonucleotide binding;RNA binding	Actin-ribonucleoprotein complex (POLR2A, GTF2F1, HNRNPU);C complex spliceosome;DGCR8 multiprotein complex;Emerin complex 24;Emerin complex 52;GR-hnRNP U complex;Large Drosha complex;Nop56p-associated pre-rRNA complex;SNW1 complex	Q00839	265	Q00839	REDHGRGYFEYIEENKYSRAKSPQPPVEEED	GYFEYIEENK(1)YSR	FEyIEENkysRAKsP
-0.828712	-1.23174	-1.00414	-0.935048	-0.634973	HNRNPU	Heterogeneous nuclear ribonucleoprotein U	331	adenyl nucleotide binding;adenyl ribonucleotide binding;ATP binding;binding;DNA binding;nucleic acid binding;nucleotide binding;purine nucleotide binding;purine ribonucleoside triphosphate binding;purine ribonucleotide binding;ribonucleotide binding;RNA binding	Actin-ribonucleoprotein complex (POLR2A, GTF2F1, HNRNPU);C complex spliceosome;DGCR8 multiprotein complex;Emerin complex 24;Emerin complex 52;GR-hnRNP U complex;Large Drosha complex;Nop56p-associated pre-rRNA complex;SNW1 complex	Q00839	331	Q00839	FAFLWAGGRASYGVSKGKVCFEMKVTEKIPV	ASYGVSK(0.987)GK(0.013)
0.871357	1.60436	1.09063	1.62537	1.33579	HNRNPU	Heterogeneous nuclear ribonucleoprotein U	516	adenyl nucleotide binding;adenyl ribonucleotide binding;ATP binding;binding;DNA binding;nucleic acid binding;nucleotide binding;purine nucleotide binding;purine ribonucleoside triphosphate binding;purine ribonucleotide binding;ribonucleotide binding;RNA binding	Actin-ribonucleoprotein complex (POLR2A, GTF2F1, HNRNPU);C complex spliceosome;DGCR8 multiprotein complex;Emerin complex 24;Emerin complex 52;GR-hnRNP U complex;Large Drosha complex;Nop56p-associated pre-rRNA complex;SNW1 complex	Q00839	516	Q00839	MMIGLPGAGKTTWVTKHAAENPGKYNILGTN	TTWVTK(1)HAAENPGK	GkTTWVTkHAAENPG
3.36372	3.55114	3.31041	3.96818	2.57075	HNRNPU	Heterogeneous nuclear ribonucleoprotein U	181	adenyl nucleotide binding;adenyl ribonucleotide binding;ATP binding;binding;DNA binding;nucleic acid binding;nucleotide binding;purine nucleotide binding;purine ribonucleoside triphosphate binding;purine ribonucleotide binding;ribonucleotide binding;RNA binding	Actin-ribonucleoprotein complex (POLR2A, GTF2F1, HNRNPU);C complex spliceosome;DGCR8 multiprotein complex;Emerin complex 24;Emerin complex 52;GR-hnRNP U complex;Large Drosha complex;Nop56p-associated pre-rRNA complex;SNW1 complex	Q00839	181	Q00839	PATQQQQPQQQRGAAKEAAGKSSGPTSLFAV	GAAK(1)EAAGK	QQQRGAAkEAAGkss
3.03863	3.53188	3.88515	4.24028	3.22458	HNRNPU	Heterogeneous nuclear ribonucleoprotein U	524	adenyl nucleotide binding;adenyl ribonucleotide binding;ATP binding;binding;DNA binding;nucleic acid binding;nucleotide binding;purine nucleotide binding;purine ribonucleoside triphosphate binding;purine ribonucleotide binding;ribonucleotide binding;RNA binding	Actin-ribonucleoprotein complex (POLR2A, GTF2F1, HNRNPU);C complex spliceosome;DGCR8 multiprotein complex;Emerin complex 24;Emerin complex 52;GR-hnRNP U complex;Large Drosha complex;Nop56p-associated pre-rRNA complex;SNW1 complex	Q00839	524	Q00839	GKTTWVTKHAAENPGKYNILGTNTIMDKMMV	HAAENPGK(1)YNILGTNTIMDK	HAAENPGkyNILGTN
-1.8877	-2.64754	-2.25295	-1.75334	-1.5615	HNRNPUL2-BSCL2;HNRNPUL2	Heterogeneous nuclear ribonucleoprotein U-like protein 2	189	binding;nucleic acid binding		H3BQZ7;Q1KMD3	189;189	H3BQZ7	KAAEEQGDDQDSEKSKPAGSDGERRGVKRQR	SK(1)PAGSDGER
-1.77015	-1.33722	-2.08509	-1.77324	-2.69535	HSD17B7	3-keto-steroid reductase	329	3-keto sterol reductase activity;catalytic activity;estradiol 17-beta-dehydrogenase activity;oxidoreductase activity;oxidoreductase activity, acting on CH-OH group of donors;oxidoreductase activity, acting on the CH-OH group of donors, NAD or NADP as acceptor;steroid dehydrogenase activity;steroid dehydrogenase activity, acting on the CH-OH group of donors, NAD or NADP as acceptor		P56937	329	P56937	QKLLELEKHIRVTIQKTDNQARLSGSCL___	VTIQK(1)TDNQAR	HIRVTIQkTDNQARL
0.0195904	0.407728	0.672031	1.00693	1.18093	HSP90AA1	Heat shock protein HSP 90-alpha	657	adenyl nucleotide binding;adenyl ribonucleotide binding;ATP binding;ATPase activity;binding;catalytic activity;enzyme regulator activity;hydrolase activity;hydrolase activity, acting on acid anhydrides;hydrolase activity, acting on acid anhydrides, in phosphorus-containing anhydrides;identical protein binding;nitric-oxide synthase regulator activity;nucleoside-triphosphatase activity;nucleotide b…	CDC37-HSP90AA1-HSP90AB1-MAP3K11 complex;eNOS-HSP90 complex, VEGF induced;eNOS-HSP90-AKT complex, VEGF induced;HSP90-CIP1-FKBPL complex;IKBKB-CDC37-KIAA1967-HSP90AB1-HSP90AA1 complex;Kinase maturation complex 1;Kinase maturation complex 2;TNF-alpha/NF-kappa B signaling complex 10;TNF-alpha/NF-kappa B signaling complex 6;TNF-alpha/NF-kappa B signaling complex 7;TNF-alpha/NF-kappa B signaling comple…	P07900	657	P07900	IIETLRQKAEADKNDKSVKDLVILLYETALL	AEADK(0.04)NDK(0.959)SVK
-1.7361	-2.00511	-1.52615	-1.37817	-0.756895	HSP90AA1	Heat shock protein HSP 90-alpha	84	adenyl nucleotide binding;adenyl ribonucleotide binding;ATP binding;ATPase activity;binding;catalytic activity;enzyme regulator activity;hydrolase activity;hydrolase activity, acting on acid anhydrides;hydrolase activity, acting on acid anhydrides, in phosphorus-containing anhydrides;identical protein binding;nitric-oxide synthase regulator activity;nucleoside-triphosphatase activity;nucleotide b…	CDC37-HSP90AA1-HSP90AB1-MAP3K11 complex;eNOS-HSP90 complex, VEGF induced;eNOS-HSP90-AKT complex, VEGF induced;HSP90-CIP1-FKBPL complex;IKBKB-CDC37-KIAA1967-HSP90AB1-HSP90AA1 complex;Kinase maturation complex 1;Kinase maturation complex 2;TNF-alpha/NF-kappa B signaling complex 10;TNF-alpha/NF-kappa B signaling complex 6;TNF-alpha/NF-kappa B signaling complex 7;TNF-alpha/NF-kappa B signaling comple…	P07900	84	P07900	KLDSGKELHINLIPNKQDRTLTIVDTGIGMT	ELHINLIPNK(1)QDR	HINLIPNkQDRtLtI
1.8723	1.63793	2.07716	2.46571	1.96539	HSP90AA1	Heat shock protein HSP 90-alpha	654	adenyl nucleotide binding;adenyl ribonucleotide binding;ATP binding;ATPase activity;binding;catalytic activity;enzyme regulator activity;hydrolase activity;hydrolase activity, acting on acid anhydrides;hydrolase activity, acting on acid anhydrides, in phosphorus-containing anhydrides;identical protein binding;nitric-oxide synthase regulator activity;nucleoside-triphosphatase activity;nucleotide b…	CDC37-HSP90AA1-HSP90AB1-MAP3K11 complex;eNOS-HSP90 complex, VEGF induced;eNOS-HSP90-AKT complex, VEGF induced;HSP90-CIP1-FKBPL complex;IKBKB-CDC37-KIAA1967-HSP90AB1-HSP90AA1 complex;Kinase maturation complex 1;Kinase maturation complex 2;TNF-alpha/NF-kappa B signaling complex 10;TNF-alpha/NF-kappa B signaling complex 6;TNF-alpha/NF-kappa B signaling complex 7;TNF-alpha/NF-kappa B signaling comple…	P07900	654	P07900	DHSIIETLRQKAEADKNDKSVKDLVILLYET	QKAEADK(0.997)NDK(0.002)
1.00593	-0.198475	0.687789	0.702368	1.10343	HSP90AA1;HSP90AA2;HSP90AA5P;HSP90AB1;HSP90AB2P	Heat shock protein HSP 90-alpha;Putative heat shock protein HSP 90-alpha A2;Putative heat shock protein HSP 90-alpha A5;Heat shock protein HSP 90-beta;Putative heat shock protein HSP 90-beta 2	286	adenyl deoxyribonucleotide binding;adenyl nucleotide binding;adenyl ribonucleotide binding;ATP binding;ATPase activity;binding;catalytic activity;CTP binding;dATP binding;deoxyribonucleotide binding;enzyme regulator activity;GTP binding;guanyl nucleotide binding;guanyl ribonucleotide binding;hydrolase activity;hydrolase activity, acting on acid anhydrides;hydrolase activity, acting on acid anhydr…	CDC37-HSP90AA1-HSP90AB1-MAP3K11 complex;eNOS-HSP90 complex, VEGF induced;eNOS-HSP90-AKT complex, VEGF induced;HSP90-CDC37-LRRK2 complex;HSP90-CIP1-FKBPL complex;IKBKB-CDC37-KIAA1967-HSP90AB1-HSP90AA1 complex;Kinase maturation complex 1;Kinase maturation complex 2;LRRK2-CHIP-HSP90 complex;P2X7 receptor signalling complex;RNA-induced silencing complex, RISC;TNF-alpha/NF-kappa B signaling complex 10…	P07900;Q14568;Q58FG0;P08238;Q58FF8	294;293;118;286;208	P07900;P08238;Q58FF8	KIKEKYIDQEELNKTKPIWTRNPDDITNEEY;KIKEKYIDQEELNKTKPIWTRNPDDITQEEY;KIKEKYIDQEELNKTKPIWTRNTEDITQEEY	TK(1)PIWTR	QEELNktkPIWTRNP
3.53505	2.98406	3.96	4.58318	5.07254	HSP90AA1;HSP90AA2;HSP90AB1;HSP90AB2P	Heat shock protein HSP 90-alpha;Putative heat shock protein HSP 90-alpha A2;Heat shock protein HSP 90-beta;Putative heat shock protein HSP 90-beta 2	275	adenyl deoxyribonucleotide binding;adenyl nucleotide binding;adenyl ribonucleotide binding;ATP binding;ATPase activity;binding;catalytic activity;CTP binding;dATP binding;deoxyribonucleotide binding;enzyme regulator activity;GTP binding;guanyl nucleotide binding;guanyl ribonucleotide binding;hydrolase activity;hydrolase activity, acting on acid anhydrides;hydrolase activity, acting on acid anhydr…	CDC37-HSP90AA1-HSP90AB1-MAP3K11 complex;eNOS-HSP90 complex, VEGF induced;eNOS-HSP90-AKT complex, VEGF induced;HSP90-CDC37-LRRK2 complex;HSP90-CIP1-FKBPL complex;IKBKB-CDC37-KIAA1967-HSP90AB1-HSP90AA1 complex;Kinase maturation complex 1;Kinase maturation complex 2;LRRK2-CHIP-HSP90 complex;P2X7 receptor signalling complex;RNA-induced silencing complex, RISC;TNF-alpha/NF-kappa B signaling complex 10…	P07900;Q14568;P08238;Q58FF8	283;282;275;197	P07900;P08238;Q58FF8	DSGKDKKKKTKKIKEKYIDQEELNKTKPIWT;EKKDGDKKKKKKIKEKYIDQEELNKTKPIWT	EK(1)YIDQEELNK	kKKKIkEkyIDQEEL;KTKKIkEkyIDQEEL
0.274166	0.557294	1.35569	2.14511	2.28235	HSP90AA1;HSP90AA2;HSP90AB1;HSP90AB3P;HSP90AB2P	Heat shock protein HSP 90-alpha;Putative heat shock protein HSP 90-alpha A2;Heat shock protein HSP 90-beta;Putative heat shock protein HSP 90-beta-3;Putative heat shock protein HSP 90-beta 2	64	adenyl deoxyribonucleotide binding;adenyl nucleotide binding;adenyl ribonucleotide binding;ATP binding;ATPase activity;binding;catalytic activity;CTP binding;dATP binding;deoxyribonucleotide binding;enzyme regulator activity;GTP binding;guanyl nucleotide binding;guanyl ribonucleotide binding;hydrolase activity;hydrolase activity, acting on acid anhydrides;hydrolase activity, acting on acid anhydr…	CDC37-HSP90AA1-HSP90AB1-MAP3K11 complex;eNOS-HSP90 complex, VEGF induced;eNOS-HSP90-AKT complex, VEGF induced;HSP90-CDC37-LRRK2 complex;HSP90-CIP1-FKBPL complex;IKBKB-CDC37-KIAA1967-HSP90AB1-HSP90AA1 complex;Kinase maturation complex 1;Kinase maturation complex 2;LRRK2-CHIP-HSP90 complex;P2X7 receptor signalling complex;RNA-induced silencing complex, RISC;TNF-alpha/NF-kappa B signaling complex 10…	P07900;Q14568;P08238;Q58FF7;Q58FF8	69;69;64;64;64	P07900;P08238;Q58FF8	DALDKIRYESLTDPSKLDSGKELHINLIPNK;DALDKIRYESLTDPSKLDSGKELKIDIIPNP;DALDKIRYESLTDPSKLDSGKELKIDIIPNT	YESLTDPSK(1)LDSGK	EsLtDPSkLDsGkEL;EsLTDPSkLDsGkEL
-1.62919	-1.94184	-1.20192	-1.14191	-1.13747	HSP90AA1;HSP90AA4P	Heat shock protein HSP 90-alpha;Putative heat shock protein HSP 90-alpha A4	539	adenyl nucleotide binding;adenyl ribonucleotide binding;ATP binding;ATPase activity;binding;catalytic activity;enzyme regulator activity;hydrolase activity;hydrolase activity, acting on acid anhydrides;hydrolase activity, acting on acid anhydrides, in phosphorus-containing anhydrides;identical protein binding;nitric-oxide synthase regulator activity;nucleoside-triphosphatase activity;nucleotide b…	CDC37-HSP90AA1-HSP90AB1-MAP3K11 complex;eNOS-HSP90 complex, VEGF induced;eNOS-HSP90-AKT complex, VEGF induced;HSP90-CIP1-FKBPL complex;IKBKB-CDC37-KIAA1967-HSP90AB1-HSP90AA1 complex;Kinase maturation complex 1;Kinase maturation complex 2;TNF-alpha/NF-kappa B signaling complex 10;TNF-alpha/NF-kappa B signaling complex 6;TNF-alpha/NF-kappa B signaling complex 7;TNF-alpha/NF-kappa B signaling comple…	P07900;Q58FG1	539;247	P07900	PIDEYCVQQLKEFEGKTLVSVTKEGLELPED	EFEGK(1)TLVSVTK	QLkEFEGktLVsVTk
NaN	NaN	NaN	NaN	NaN	HSP90AA1;HSP90AA5P;HSP90AB1;HSP90AB3P	Heat shock protein HSP 90-alpha;Putative heat shock protein HSP 90-alpha A5;Heat shock protein HSP 90-beta;Putative heat shock protein HSP 90-beta-3	550	adenyl deoxyribonucleotide binding;adenyl nucleotide binding;adenyl ribonucleotide binding;ATP binding;ATPase activity;binding;catalytic activity;CTP binding;dATP binding;deoxyribonucleotide binding;enzyme regulator activity;GTP binding;guanyl nucleotide binding;guanyl ribonucleotide binding;hydrolase activity;hydrolase activity, acting on acid anhydrides;hydrolase activity, acting on acid anhydr…	CDC37-HSP90AA1-HSP90AB1-MAP3K11 complex;eNOS-HSP90 complex, VEGF induced;eNOS-HSP90-AKT complex, VEGF induced;HSP90-CDC37-LRRK2 complex;HSP90-CIP1-FKBPL complex;IKBKB-CDC37-KIAA1967-HSP90AB1-HSP90AA1 complex;Kinase maturation complex 1;Kinase maturation complex 2;LRRK2-CHIP-HSP90 complex;P2X7 receptor signalling complex;RNA-induced silencing complex, RISC;TNF-alpha/NF-kappa B signaling complex 10…	P07900;Q58FG0;P08238;Q58FF7	558;243;550;423	P07900;P08238	SVTKEGLELPEDEEEKKKMEESKAKFENLCK;SVTKEGLELPEDEEEKKKQEEKKTKFENLCK	EGLELPEDEEEK(0.468)K(0.468)K(0.064)	LPEDEEEkkKQEEKK;LPEDEEEkkKMEESK
1.38539	1.495	2.12297	2.3298	2.69882	HSP90AA1;HSP90AA5P;HSP90AB1;HSP90AB3P	Heat shock protein HSP 90-alpha;Putative heat shock protein HSP 90-alpha A5;Heat shock protein HSP 90-beta;Putative heat shock protein HSP 90-beta-3	551	adenyl deoxyribonucleotide binding;adenyl nucleotide binding;adenyl ribonucleotide binding;ATP binding;ATPase activity;binding;catalytic activity;CTP binding;dATP binding;deoxyribonucleotide binding;enzyme regulator activity;GTP binding;guanyl nucleotide binding;guanyl ribonucleotide binding;hydrolase activity;hydrolase activity, acting on acid anhydrides;hydrolase activity, acting on acid anhydr…	CDC37-HSP90AA1-HSP90AB1-MAP3K11 complex;eNOS-HSP90 complex, VEGF induced;eNOS-HSP90-AKT complex, VEGF induced;HSP90-CDC37-LRRK2 complex;HSP90-CIP1-FKBPL complex;IKBKB-CDC37-KIAA1967-HSP90AB1-HSP90AA1 complex;Kinase maturation complex 1;Kinase maturation complex 2;LRRK2-CHIP-HSP90 complex;P2X7 receptor signalling complex;RNA-induced silencing complex, RISC;TNF-alpha/NF-kappa B signaling complex 10…	P07900;Q58FG0;P08238;Q58FF7	559;244;551;424	P07900;P08238	VTKEGLELPEDEEEKKKMEESKAKFENLCKL;VTKEGLELPEDEEEKKKQEEKKTKFENLCKI	EGLELPEDEEEK(0.11)K(0.78)K(0.11)	PEDEEEkkKQEEKKt;PEDEEEkkKMEESKA
-0.399012	-1.03808	-0.384703	-0.957087	-0.0777149	HSP90AA1;HSP90AB1;HSP90AB3P	Heat shock protein HSP 90-alpha;Heat shock protein HSP 90-beta;Putative heat shock protein HSP 90-beta-3	354	adenyl deoxyribonucleotide binding;adenyl nucleotide binding;adenyl ribonucleotide binding;ATP binding;ATPase activity;binding;catalytic activity;CTP binding;dATP binding;deoxyribonucleotide binding;enzyme regulator activity;GTP binding;guanyl nucleotide binding;guanyl ribonucleotide binding;hydrolase activity;hydrolase activity, acting on acid anhydrides;hydrolase activity, acting on acid anhydr…	CDC37-HSP90AA1-HSP90AB1-MAP3K11 complex;eNOS-HSP90 complex, VEGF induced;eNOS-HSP90-AKT complex, VEGF induced;HSP90-CDC37-LRRK2 complex;HSP90-CIP1-FKBPL complex;IKBKB-CDC37-KIAA1967-HSP90AB1-HSP90AA1 complex;Kinase maturation complex 1;Kinase maturation complex 2;LRRK2-CHIP-HSP90 complex;P2X7 receptor signalling complex;RNA-induced silencing complex, RISC;TNF-alpha/NF-kappa B signaling complex 10…	P07900;P08238;Q58FF7	362;354;296	P07900;P08238	APFDLFENKKKKNNIKLYVRRVFIMDSCDEL;APFDLFENRKKKNNIKLYVRRVFIMDNCEEL	NNIK(1)LYVR	RKKkNNIkLYVRRVF;kkKkNNIkLYVRRVF
3.65706	3.73138	3.998	4.08579	4.25227	HSP90AA1;HSP90AB1;HSP90AB3P	Heat shock protein HSP 90-alpha;Heat shock protein HSP 90-beta;Putative heat shock protein HSP 90-beta-3	399	adenyl deoxyribonucleotide binding;adenyl nucleotide binding;adenyl ribonucleotide binding;ATP binding;ATPase activity;binding;catalytic activity;CTP binding;dATP binding;deoxyribonucleotide binding;enzyme regulator activity;GTP binding;guanyl nucleotide binding;guanyl ribonucleotide binding;hydrolase activity;hydrolase activity, acting on acid anhydrides;hydrolase activity, acting on acid anhydr…	CDC37-HSP90AA1-HSP90AB1-MAP3K11 complex;eNOS-HSP90 complex, VEGF induced;eNOS-HSP90-AKT complex, VEGF induced;HSP90-CDC37-LRRK2 complex;HSP90-CIP1-FKBPL complex;IKBKB-CDC37-KIAA1967-HSP90AB1-HSP90AA1 complex;Kinase maturation complex 1;Kinase maturation complex 2;LRRK2-CHIP-HSP90 complex;P2X7 receptor signalling complex;RNA-induced silencing complex, RISC;TNF-alpha/NF-kappa B signaling complex 10…	P07900;P08238;Q58FF7	407;399;341	P07900;P08238	EDLPLNISREMLQQSKILKVIRKNIVKKCLE;EDLPLNISREMLQQSKILKVIRKNLVKKCLE	EMLQQSK(1)ILK	REMLQQskILkVIRK
2.19668	2.28354	2.41929	2.79139	2.41707	HSP90AA1;HSP90AB1;HSP90AB3P;HSP90AB4P	Heat shock protein HSP 90-alpha;Heat shock protein HSP 90-beta;Putative heat shock protein HSP 90-beta-3;Putative heat shock protein HSP 90-beta 4	186	adenyl deoxyribonucleotide binding;adenyl nucleotide binding;adenyl ribonucleotide binding;ATP binding;ATPase activity;binding;catalytic activity;CTP binding;dATP binding;deoxyribonucleotide binding;enzyme regulator activity;GTP binding;guanyl nucleotide binding;guanyl ribonucleotide binding;hydrolase activity;hydrolase activity, acting on acid anhydrides;hydrolase activity, acting on acid anhydr…	CDC37-HSP90AA1-HSP90AB1-MAP3K11 complex;eNOS-HSP90 complex, VEGF induced;eNOS-HSP90-AKT complex, VEGF induced;HSP90-CDC37-LRRK2 complex;HSP90-CIP1-FKBPL complex;IKBKB-CDC37-KIAA1967-HSP90AB1-HSP90AA1 complex;Kinase maturation complex 1;Kinase maturation complex 2;LRRK2-CHIP-HSP90 complex;P2X7 receptor signalling complex;RNA-induced silencing complex, RISC;TNF-alpha/NF-kappa B signaling complex 10…	P07900;P08238;Q58FF7;Q58FF6	191;186;165;161	P07900;P08238;Q58FF6	HGEPIDRDTKVILHLKEDQTEYLEERWVKEV;HGEPIGRGTKVILHLKEDQTEYLEERRVKEV;TGEPMGRGTKVILHLKEDQTEYLEERRIKEI	VILHLK(1)EDQTEYLEER	TkVILHLkEDQtEyL
-2.16697	-2.14112	-1.06257	-0.680875	-1.04764	HSP90AB1	Heat shock protein HSP 90-beta	491	adenyl deoxyribonucleotide binding;adenyl nucleotide binding;adenyl ribonucleotide binding;ATP binding;binding;CTP binding;dATP binding;deoxyribonucleotide binding;enzyme regulator activity;GTP binding;guanyl nucleotide binding;guanyl ribonucleotide binding;nitric-oxide synthase regulator activity;nucleotide binding;protein binding;protein domain specific binding;purine deoxyribonucleotide bindin…	CDC37-HSP90AA1-HSP90AB1-MAP3K11 complex;HSP90-CDC37-LRRK2 complex;IKBKB-CDC37-KIAA1967-HSP90AB1-HSP90AA1 complex;Kinase maturation complex 1;Kinase maturation complex 2;LRRK2-CHIP-HSP90 complex;P2X7 receptor signalling complex;RNA-induced silencing complex, RISC;TNF-alpha/NF-kappa B signaling complex 10;TNF-alpha/NF-kappa B signaling complex 6;TNF-alpha/NF-kappa B signaling complex 7;TNF-alpha/NF…	P08238	491	P08238	MKETQKSIYYITGESKEQVANSAFVERVRKR	SIYYITGESK(1)EQVANSAFVER	yyITGESkEQVANSA
0.165285	0.920048	0.721907	1.05178	1.02282	HSP90AB1	Heat shock protein HSP 90-beta	435	adenyl deoxyribonucleotide binding;adenyl nucleotide binding;adenyl ribonucleotide binding;ATP binding;binding;CTP binding;dATP binding;deoxyribonucleotide binding;enzyme regulator activity;GTP binding;guanyl nucleotide binding;guanyl ribonucleotide binding;nitric-oxide synthase regulator activity;nucleotide binding;protein binding;protein domain specific binding;purine deoxyribonucleotide bindin…	CDC37-HSP90AA1-HSP90AB1-MAP3K11 complex;HSP90-CDC37-LRRK2 complex;IKBKB-CDC37-KIAA1967-HSP90AB1-HSP90AA1 complex;Kinase maturation complex 1;Kinase maturation complex 2;LRRK2-CHIP-HSP90 complex;P2X7 receptor signalling complex;RNA-induced silencing complex, RISC;TNF-alpha/NF-kappa B signaling complex 10;TNF-alpha/NF-kappa B signaling complex 6;TNF-alpha/NF-kappa B signaling complex 7;TNF-alpha/NF…	P08238	435	P08238	AEDKENYKKFYEAFSKNLKLGIHEDSTNRRR	FYEAFSK(1)NLK	kFyEAFSkNLkLGIH
0.465347	0.444047	0.948898	1.4113	1.13412	HSP90AB1;HSP90AB2P	Heat shock protein HSP 90-beta;Putative heat shock protein HSP 90-beta 2	559	adenyl deoxyribonucleotide binding;adenyl nucleotide binding;adenyl ribonucleotide binding;ATP binding;binding;CTP binding;dATP binding;deoxyribonucleotide binding;enzyme regulator activity;GTP binding;guanyl nucleotide binding;guanyl ribonucleotide binding;nitric-oxide synthase regulator activity;nucleotide binding;protein binding;protein domain specific binding;purine deoxyribonucleotide bindin…	CDC37-HSP90AA1-HSP90AB1-MAP3K11 complex;HSP90-CDC37-LRRK2 complex;IKBKB-CDC37-KIAA1967-HSP90AB1-HSP90AA1 complex;Kinase maturation complex 1;Kinase maturation complex 2;LRRK2-CHIP-HSP90 complex;P2X7 receptor signalling complex;RNA-induced silencing complex, RISC;TNF-alpha/NF-kappa B signaling complex 10;TNF-alpha/NF-kappa B signaling complex 6;TNF-alpha/NF-kappa B signaling complex 7;TNF-alpha/NF…	P08238;Q58FF8	559;332	P08238;Q58FF8	PEDEEEKKKMEESKAKFENLCKLMKEILDKK;PEDGEEKKRMEERKAKFENLCKFMKETLDKK	AK(1)FENLCK	KMEESKAkFENLCkL
-0.150444	-0.08745	0.077775	0.315956	0.26748	HSP90AB1;HSP90AB3P	Heat shock protein HSP 90-beta;Putative heat shock protein HSP 90-beta-3	347	adenyl deoxyribonucleotide binding;adenyl nucleotide binding;adenyl ribonucleotide binding;ATP binding;binding;CTP binding;dATP binding;deoxyribonucleotide binding;enzyme regulator activity;GTP binding;guanyl nucleotide binding;guanyl ribonucleotide binding;nitric-oxide synthase regulator activity;nucleotide binding;protein binding;protein domain specific binding;purine deoxyribonucleotide bindin…	CDC37-HSP90AA1-HSP90AB1-MAP3K11 complex;HSP90-CDC37-LRRK2 complex;IKBKB-CDC37-KIAA1967-HSP90AB1-HSP90AA1 complex;Kinase maturation complex 1;Kinase maturation complex 2;LRRK2-CHIP-HSP90 complex;P2X7 receptor signalling complex;RNA-induced silencing complex, RISC;TNF-alpha/NF-kappa B signaling complex 10;TNF-alpha/NF-kappa B signaling complex 6;TNF-alpha/NF-kappa B signaling complex 7;TNF-alpha/NF…	P08238;Q58FF7	347;289	P08238	LLFIPRRAPFDLFENKKKKNNIKLYVRRVFI	RAPFDLFENK(0.886)K(0.114)	PFDLFENkkKkNNIk
-0.603272	-0.769796	-0.65573	-0.761393	-0.391977	HSP90AB1;HSP90AB3P	Heat shock protein HSP 90-beta;Putative heat shock protein HSP 90-beta-3	72	adenyl deoxyribonucleotide binding;adenyl nucleotide binding;adenyl ribonucleotide binding;ATP binding;binding;CTP binding;dATP binding;deoxyribonucleotide binding;enzyme regulator activity;GTP binding;guanyl nucleotide binding;guanyl ribonucleotide binding;nitric-oxide synthase regulator activity;nucleotide binding;protein binding;protein domain specific binding;purine deoxyribonucleotide bindin…	CDC37-HSP90AA1-HSP90AB1-MAP3K11 complex;HSP90-CDC37-LRRK2 complex;IKBKB-CDC37-KIAA1967-HSP90AB1-HSP90AA1 complex;Kinase maturation complex 1;Kinase maturation complex 2;LRRK2-CHIP-HSP90 complex;P2X7 receptor signalling complex;RNA-induced silencing complex, RISC;TNF-alpha/NF-kappa B signaling complex 10;TNF-alpha/NF-kappa B signaling complex 6;TNF-alpha/NF-kappa B signaling complex 7;TNF-alpha/NF…	P08238;Q58FF7	72;72	P08238	ESLTDPSKLDSGKELKIDIIPNPQERTLTLV	ELK(1)IDIIPNPQER	LDsGkELkIDIIPNP
1.8723	1.63793	2.07716	2.46571	1.96539	HSP90AB1;HSP90AB3P	Heat shock protein HSP 90-beta;Putative heat shock protein HSP 90-beta-3	646	adenyl deoxyribonucleotide binding;adenyl nucleotide binding;adenyl ribonucleotide binding;ATP binding;binding;CTP binding;dATP binding;deoxyribonucleotide binding;enzyme regulator activity;GTP binding;guanyl nucleotide binding;guanyl ribonucleotide binding;nitric-oxide synthase regulator activity;nucleotide binding;protein binding;protein domain specific binding;purine deoxyribonucleotide bindin…	CDC37-HSP90AA1-HSP90AB1-MAP3K11 complex;HSP90-CDC37-LRRK2 complex;IKBKB-CDC37-KIAA1967-HSP90AB1-HSP90AA1 complex;Kinase maturation complex 1;Kinase maturation complex 2;LRRK2-CHIP-HSP90 complex;P2X7 receptor signalling complex;RNA-induced silencing complex, RISC;TNF-alpha/NF-kappa B signaling complex 10;TNF-alpha/NF-kappa B signaling complex 6;TNF-alpha/NF-kappa B signaling complex 7;TNF-alpha/NF…	P08238;Q58FF7	646;519	P08238	DHPIVETLRQKAEADKNDKAVKDLVVLLFET	QKAEADK(0.997)NDK(0.002)
0.999179	1.33635	1.65779	2.00396	1.80557	HSP90AB1;HSP90AB3P;HSP90AB2P	Heat shock protein HSP 90-beta;Putative heat shock protein HSP 90-beta-3;Putative heat shock protein HSP 90-beta 2	531	adenyl deoxyribonucleotide binding;adenyl nucleotide binding;adenyl ribonucleotide binding;ATP binding;binding;CTP binding;dATP binding;deoxyribonucleotide binding;enzyme regulator activity;GTP binding;guanyl nucleotide binding;guanyl ribonucleotide binding;nitric-oxide synthase regulator activity;nucleotide binding;protein binding;protein domain specific binding;purine deoxyribonucleotide bindin…	CDC37-HSP90AA1-HSP90AB1-MAP3K11 complex;HSP90-CDC37-LRRK2 complex;IKBKB-CDC37-KIAA1967-HSP90AB1-HSP90AA1 complex;Kinase maturation complex 1;Kinase maturation complex 2;LRRK2-CHIP-HSP90 complex;P2X7 receptor signalling complex;RNA-induced silencing complex, RISC;TNF-alpha/NF-kappa B signaling complex 10;TNF-alpha/NF-kappa B signaling complex 6;TNF-alpha/NF-kappa B signaling complex 7;TNF-alpha/NF…	P08238;Q58FF7;Q58FF8	531;404;304	P08238;Q58FF8	MTEPIDGYQLKEFDGKSLVSVTKEGLELPED;PIDEYCVQQLKEFDGKSLVSVTKEGLELPED	EFDGK(1)SLVSVTK	QLkEFDGksLVSVtk
3.42854	3.36908	4.06995	4.83953	5.27438	HSP90AB1;HSP90AB3P;HSP90AB2P	Heat shock protein HSP 90-beta;Putative heat shock protein HSP 90-beta-3;Putative heat shock protein HSP 90-beta 2	69	adenyl deoxyribonucleotide binding;adenyl nucleotide binding;adenyl ribonucleotide binding;ATP binding;binding;CTP binding;dATP binding;deoxyribonucleotide binding;enzyme regulator activity;GTP binding;guanyl nucleotide binding;guanyl ribonucleotide binding;nitric-oxide synthase regulator activity;nucleotide binding;protein binding;protein domain specific binding;purine deoxyribonucleotide bindin…	CDC37-HSP90AA1-HSP90AB1-MAP3K11 complex;HSP90-CDC37-LRRK2 complex;IKBKB-CDC37-KIAA1967-HSP90AB1-HSP90AA1 complex;Kinase maturation complex 1;Kinase maturation complex 2;LRRK2-CHIP-HSP90 complex;P2X7 receptor signalling complex;RNA-induced silencing complex, RISC;TNF-alpha/NF-kappa B signaling complex 10;TNF-alpha/NF-kappa B signaling complex 6;TNF-alpha/NF-kappa B signaling complex 7;TNF-alpha/NF…	P08238;Q58FF7;Q58FF8	69;69;69	P08238;Q58FF8	IRYESLTDPSKLDSGKELKIDIIPNPQERTL;IRYESLTDPSKLDSGKELKIDIIPNTQEHTL	LDSGK(1)ELK	PSkLDsGkELkIDII
-1.36959	-1.28006	-1.0218	-0.0910692	-0.107144	HSP90AB1;HSP90AB3P;HSP90B1	Heat shock protein HSP 90-beta;Putative heat shock protein HSP 90-beta-3;Endoplasmin	53	adenyl deoxyribonucleotide binding;adenyl nucleotide binding;adenyl ribonucleotide binding;ATP binding;binding;calcium ion binding;cation binding;CTP binding;dATP binding;deoxyribonucleotide binding;enzyme binding;enzyme regulator activity;GTP binding;guanyl nucleotide binding;guanyl ribonucleotide binding;ion binding;lipoprotein particle receptor binding;low-density lipoprotein particle receptor…	CDC37-HSP90AA1-HSP90AB1-MAP3K11 complex;HSP90-CDC37-LRRK2 complex;IKBKB-CDC37-KIAA1967-HSP90AB1-HSP90AA1 complex;Kinase maturation complex 1;Kinase maturation complex 2;LRRK2-CHIP-HSP90 complex;P2X7 receptor signalling complex;RNA-induced silencing complex, RISC;TNF-alpha/NF-kappa B signaling complex 10;TNF-alpha/NF-kappa B signaling complex 6;TNF-alpha/NF-kappa B signaling complex 7;TNF-alpha/NF…	P08238;Q58FF7;P14625	53;53;114	P08238;P14625	IFLRELISNASDALDKIRLISLTDENALSGN;IFLRELISNASDALDKIRYESLTDPSKLDSG	ELISNASDALDK(1)IR	NAsDALDkIRyEsLt;NAsDALDkIRLISLT
-0.53141	0.728562	-0.719109	0.370253	-0.0103178	HSPA1L	Heat shock 70 kDa protein 1-like	159	adenyl nucleotide binding;adenyl ribonucleotide binding;ATP binding;binding;nucleotide binding;purine nucleotide binding;purine ribonucleoside triphosphate binding;purine ribonucleotide binding;ribonucleotide binding		P0DMV9;P0DMV8;P34931	159;159;161	P0DMV9	ITVPAYFNDSQRQATKDAGVIAGLNVLRIIN	QATK(1)DAGVIAGLNVLR	DsQRQATkDAGVIAG
2.43868	2.48369	2.74164	3.11882	3.4386	HSPA1L	Heat shock 70 kDa protein 1-like	526	adenyl nucleotide binding;adenyl ribonucleotide binding;ATP binding;binding;nucleotide binding;purine nucleotide binding;purine ribonucleoside triphosphate binding;purine ribonucleotide binding;ribonucleotide binding		P0DMV9;P0DMV8;P34931	526;526;528	P0DMV9	SKEEIERMVQEAEKYKAEDEVQRERVSAKNA	YK(1)AEDEVQR
5.8127	4.92392	5.50279	5.56574	7.03891	HSPA1L	Heat shock 70 kDa protein 1-like	512	adenyl nucleotide binding;adenyl ribonucleotide binding;ATP binding;binding;nucleotide binding;purine nucleotide binding;purine ribonucleoside triphosphate binding;purine ribonucleotide binding;ribonucleotide binding		P0DMV9;P0DMV8;P34931	512;512;514	P0DMV9	KANKITITNDKGRLSKEEIERMVQEAEKYKA	LSK(1)EEIER	NDkGRLSkEEIERMV
2.75553	2.71053	2.03281	2.45067	2.91309	HSPA1L	Heat shock 70 kDa protein 1-like	257	adenyl nucleotide binding;adenyl ribonucleotide binding;ATP binding;binding;nucleotide binding;purine nucleotide binding;purine ribonucleoside triphosphate binding;purine ribonucleotide binding;ribonucleotide binding		P0DMV9;P0DMV8;P34931	257;257;259	P0DMV9	VEEFKRKHKKDISQNKRAVRRLRTACERAKR	DISQNK(1)R	KKDIsQNkRAVRRLR
0.629694	0.449554	0.210107	0.314713	0.423525	HSPA1L;HSPA6	Heat shock 70 kDa protein 1-like;Heat shock 70 kDa protein 6	451	adenyl nucleotide binding;adenyl ribonucleotide binding;ATP binding;binding;nucleotide binding;purine nucleotide binding;purine ribonucleoside triphosphate binding;purine ribonucleotide binding;ribonucleotide binding		P0DMV9;P0DMV8;P34931;P17066	451;451;453;453	P0DMV9;P17066	PGVFIQVYEGERAMTKDNNLLGRFELSGIPP;PGVLIQVYEGERAMTKDNNLLGRFELSGIPP	AMTK(1)DNNLLGR	EGERAMTkDNNLLGR
5.9949	5.53742	5.81571	5.54723	6.08943	HSPA1L;HSPA6	Heat shock 70 kDa protein 1-like;Heat shock 70 kDa protein 6	507	adenyl nucleotide binding;adenyl ribonucleotide binding;ATP binding;binding;nucleotide binding;purine nucleotide binding;purine ribonucleoside triphosphate binding;purine ribonucleotide binding;ribonucleotide binding		P0DMV9;P0DMV8;P34931;P17066	507;507;509;509	P0DMV9;P17066	DKSTGKANKITITNDKGRLSKEEIERMVQEA;DRSTGKANKITITNDKGRLSKEEVERMVHEA	ITITNDK(1)GR	kItITNDkGRLSkEE
-0.481054	-0.89144	-0.142937	-0.464733	-0.0404968	HSPA4	Heat shock 70 kDa protein 4	638	adenyl nucleotide binding;adenyl ribonucleotide binding;ATP binding;binding;nucleotide binding;purine nucleotide binding;purine ribonucleoside triphosphate binding;purine ribonucleotide binding;ribonucleotide binding	HCF-1 complex;Kinase maturation complex 1;MLL1-WDR5 complex;TLE1 corepressor complex (MASH1 promoter-corepressor complex)	P34932	638	P34932	EYVYEMRDKLSGEYEKFVSEDDRNSFTLKLE	DK(0.022)LSGEYEK(0.978)FVSEDDRNSFTLK	KLSGEyEkFVSEDDR
1.33256	0.985959	1.70147	1.73436	2.68081	HSPA6	Heat shock 70 kDa protein 6	500	adenyl nucleotide binding;adenyl ribonucleotide binding;ATP binding;binding;nucleotide binding;purine nucleotide binding;purine ribonucleoside triphosphate binding;purine ribonucleotide binding;ribonucleotide binding		P0DMV9;P0DMV8;P17066	500;500;502	P0DMV9;P17066	ILNVTATDKSTGKANKITITNDKGRLSKEEI;ILSVTATDRSTGKANKITITNDKGRLSKEEV	ANK(1)ITITNDKGR	RSTGkANkItITNDk
2.32133	2.00532	1.96005	1.92104	2.42818	HSPA6;HSPA7	Heat shock 70 kDa protein 6;Putative heat shock 70 kDa protein 7	319	adenyl nucleotide binding;adenyl ribonucleotide binding;ATP binding;binding;nucleotide binding;purine nucleotide binding;purine ribonucleoside triphosphate binding;purine ribonucleotide binding;ribonucleotide binding		P0DMV9;P0DMV8;P17066;P48741	319;319;321;321	P0DMV9;P17066	ELCSDLFRSTLEPVEKALRDAKLDKAQIHDL;ELCSDLFRSTLEPVEKALRDAKLDKAQIHDV	STLEPVEK(1)ALR	stLEPVEkALRDAkL
NaN	NaN	NaN	NaN	NaN	HSPA8	Heat shock cognate 71 kDa protein	328	adenyl nucleotide binding;adenyl ribonucleotide binding;ATP binding;ATPase activity;ATPase activity, coupled;binding;catalytic activity;hydrolase activity;hydrolase activity, acting on acid anhydrides;hydrolase activity, acting on acid anhydrides, in phosphorus-containing anhydrides;nucleoside-triphosphatase activity;nucleotide binding;purine nucleotide binding;purine ribonucleoside triphosphate …	BAG3-HSC70-HSPB8-CHIP complex;BCOR complex;CDC5L complex;CDC5L core complex;CEN complex;CHIP-HSC70 complex;DNAJB2-HSPA8-PSMA3 complex;HCF-1 complex;HMGB1-HMGB2-HSC70-ERP60-GAPDH complex;P2X7 receptor signalling complex;PABPC1-HSPA8-HNRPD-EIF4G1 complex;Profilin 1 complex;Profilin 2 complex	P11142	328	P11142	TLDPVEKALRDAKLDKSQIHDIVLVGGSTRI	LDK(1)SQIHDIVLVGGSTR	LRDAkLDksQIHDIV
-0.353682	-1.01997	-0.170766	-0.141098	0.648344	HSPA8	Heat shock cognate 71 kDa protein	601	adenyl nucleotide binding;adenyl ribonucleotide binding;ATP binding;ATPase activity;ATPase activity, coupled;binding;catalytic activity;hydrolase activity;hydrolase activity, acting on acid anhydrides;hydrolase activity, acting on acid anhydrides, in phosphorus-containing anhydrides;nucleoside-triphosphatase activity;nucleotide binding;purine nucleotide binding;purine ribonucleoside triphosphate …	BAG3-HSC70-HSPB8-CHIP complex;BCOR complex;CDC5L complex;CDC5L core complex;CEN complex;CHIP-HSC70 complex;DNAJB2-HSPA8-PSMA3 complex;HCF-1 complex;HMGB1-HMGB2-HSC70-ERP60-GAPDH complex;P2X7 receptor signalling complex;PABPC1-HSPA8-HNRPD-EIF4G1 complex;Profilin 1 complex;Profilin 2 complex	P11142	601	P11142	TAEKEEFEHQQKELEKVCNPIITKLYQSAGG	ELEK(1)VCNPIITK	HQQkELEkVCNPIIT
0.0130968	0.605626	0.128865	0.622043	0.57592	HSPA8	Heat shock cognate 71 kDa protein	71	adenyl nucleotide binding;adenyl ribonucleotide binding;ATP binding;ATPase activity;ATPase activity, coupled;binding;catalytic activity;hydrolase activity;hydrolase activity, acting on acid anhydrides;hydrolase activity, acting on acid anhydrides, in phosphorus-containing anhydrides;nucleoside-triphosphatase activity;nucleotide binding;purine nucleotide binding;purine ribonucleoside triphosphate …	BAG3-HSC70-HSPB8-CHIP complex;BCOR complex;CDC5L complex;CDC5L core complex;CEN complex;CHIP-HSC70 complex;DNAJB2-HSPA8-PSMA3 complex;HCF-1 complex;HMGB1-HMGB2-HSC70-ERP60-GAPDH complex;P2X7 receptor signalling complex;PABPC1-HSPA8-HNRPD-EIF4G1 complex;Profilin 1 complex;Profilin 2 complex	P11142	71	P11142	KNQVAMNPTNTVFDAKRLIGRRFDDAVVQSD	NQVAMNPTNTVFDAK(1)R	TNtVFDAkRLIGRRF
0.973759	0.358852	1.02148	0.435129	1.67761	HSPA8	Heat shock cognate 71 kDa protein	526	adenyl nucleotide binding;adenyl ribonucleotide binding;ATP binding;ATPase activity;ATPase activity, coupled;binding;catalytic activity;hydrolase activity;hydrolase activity, acting on acid anhydrides;hydrolase activity, acting on acid anhydrides, in phosphorus-containing anhydrides;nucleoside-triphosphatase activity;nucleotide binding;purine nucleotide binding;purine ribonucleoside triphosphate …	BAG3-HSC70-HSPB8-CHIP complex;BCOR complex;CDC5L complex;CDC5L core complex;CEN complex;CHIP-HSC70 complex;DNAJB2-HSPA8-PSMA3 complex;HCF-1 complex;HMGB1-HMGB2-HSC70-ERP60-GAPDH complex;P2X7 receptor signalling complex;PABPC1-HSPA8-HNRPD-EIF4G1 complex;Profilin 1 complex;Profilin 2 complex	P11142	526	P11142	SKEDIERMVQEAEKYKAEDEKQRDKVSSKNS	YK(1)AEDEKQR	VQEAEkykAEDEkQR
-0.512107	-0.240998	-0.637861	-0.753547	-0.090786	HSPA8	Heat shock cognate 71 kDa protein	535	adenyl nucleotide binding;adenyl ribonucleotide binding;ATP binding;ATPase activity;ATPase activity, coupled;binding;catalytic activity;hydrolase activity;hydrolase activity, acting on acid anhydrides;hydrolase activity, acting on acid anhydrides, in phosphorus-containing anhydrides;nucleoside-triphosphatase activity;nucleotide binding;purine nucleotide binding;purine ribonucleoside triphosphate …	BAG3-HSC70-HSPB8-CHIP complex;BCOR complex;CDC5L complex;CDC5L core complex;CEN complex;CHIP-HSC70 complex;DNAJB2-HSPA8-PSMA3 complex;HCF-1 complex;HMGB1-HMGB2-HSC70-ERP60-GAPDH complex;P2X7 receptor signalling complex;PABPC1-HSPA8-HNRPD-EIF4G1 complex;Profilin 1 complex;Profilin 2 complex	P11142	535	P11142	QEAEKYKAEDEKQRDKVSSKNSLESYAFNMK	DK(0.561)VSSK(0.439)NSLESYAFNMK	EDEkQRDkVSSkNsL
-1.10793	-0.783437	-1.3306	-0.410647	-0.109795	HSPA8	Heat shock cognate 71 kDa protein	597	adenyl nucleotide binding;adenyl ribonucleotide binding;ATP binding;ATPase activity;ATPase activity, coupled;binding;catalytic activity;hydrolase activity;hydrolase activity, acting on acid anhydrides;hydrolase activity, acting on acid anhydrides, in phosphorus-containing anhydrides;nucleoside-triphosphatase activity;nucleotide binding;purine nucleotide binding;purine ribonucleoside triphosphate …	BAG3-HSC70-HSPB8-CHIP complex;BCOR complex;CDC5L complex;CDC5L core complex;CEN complex;CHIP-HSC70 complex;DNAJB2-HSPA8-PSMA3 complex;HCF-1 complex;HMGB1-HMGB2-HSC70-ERP60-GAPDH complex;P2X7 receptor signalling complex;PABPC1-HSPA8-HNRPD-EIF4G1 complex;Profilin 1 complex;Profilin 2 complex	P11142	597	P11142	DKNQTAEKEEFEHQQKELEKVCNPIITKLYQ	NQTAEKEEFEHQQK(1)ELEK	EEFEHQQkELEkVCN
0.760211	0.36902	0.660698	0.602389	0.837145	HSPA8	Heat shock cognate 71 kDa protein	319	adenyl nucleotide binding;adenyl ribonucleotide binding;ATP binding;ATPase activity;ATPase activity, coupled;binding;catalytic activity;hydrolase activity;hydrolase activity, acting on acid anhydrides;hydrolase activity, acting on acid anhydrides, in phosphorus-containing anhydrides;nucleoside-triphosphatase activity;nucleotide binding;purine nucleotide binding;purine ribonucleoside triphosphate …	BAG3-HSC70-HSPB8-CHIP complex;BCOR complex;CDC5L complex;CDC5L core complex;CEN complex;CHIP-HSC70 complex;DNAJB2-HSPA8-PSMA3 complex;HCF-1 complex;HMGB1-HMGB2-HSC70-ERP60-GAPDH complex;P2X7 receptor signalling complex;PABPC1-HSPA8-HNRPD-EIF4G1 complex;Profilin 1 complex;Profilin 2 complex	P11142	319	P11142	ELNADLFRGTLDPVEKALRDAKLDKSQIHDI	GTLDPVEK(1)ALR	GtLDPVEkALRDAkL
-1.21172	-0.897947	-1.2145	-1.39691	-0.634221	HSPA8	Heat shock cognate 71 kDa protein	539	adenyl nucleotide binding;adenyl ribonucleotide binding;ATP binding;ATPase activity;ATPase activity, coupled;binding;catalytic activity;hydrolase activity;hydrolase activity, acting on acid anhydrides;hydrolase activity, acting on acid anhydrides, in phosphorus-containing anhydrides;nucleoside-triphosphatase activity;nucleotide binding;purine nucleotide binding;purine ribonucleoside triphosphate …	BAG3-HSC70-HSPB8-CHIP complex;BCOR complex;CDC5L complex;CDC5L core complex;CEN complex;CHIP-HSC70 complex;DNAJB2-HSPA8-PSMA3 complex;HCF-1 complex;HMGB1-HMGB2-HSC70-ERP60-GAPDH complex;P2X7 receptor signalling complex;PABPC1-HSPA8-HNRPD-EIF4G1 complex;Profilin 1 complex;Profilin 2 complex	P11142	539	P11142	KYKAEDEKQRDKVSSKNSLESYAFNMKATVE	DK(0.5)VSSK(0.5)NSLESYAFNMK	QRDkVSSkNsLEsYA
2.66488	2.36761	2.85478	3.2202	4.11486	HSPA8	Heat shock cognate 71 kDa protein	531	adenyl nucleotide binding;adenyl ribonucleotide binding;ATP binding;ATPase activity;ATPase activity, coupled;binding;catalytic activity;hydrolase activity;hydrolase activity, acting on acid anhydrides;hydrolase activity, acting on acid anhydrides, in phosphorus-containing anhydrides;nucleoside-triphosphatase activity;nucleotide binding;purine nucleotide binding;purine ribonucleoside triphosphate …	BAG3-HSC70-HSPB8-CHIP complex;BCOR complex;CDC5L complex;CDC5L core complex;CEN complex;CHIP-HSC70 complex;DNAJB2-HSPA8-PSMA3 complex;HCF-1 complex;HMGB1-HMGB2-HSC70-ERP60-GAPDH complex;P2X7 receptor signalling complex;PABPC1-HSPA8-HNRPD-EIF4G1 complex;Profilin 1 complex;Profilin 2 complex	P11142	531	P11142	ERMVQEAEKYKAEDEKQRDKVSSKNSLESYA	YKAEDEK(1)QR	kykAEDEkQRDkVSS
4.63892	4.18826	4.87435	5.05776	6.17452	HSPA8	Heat shock cognate 71 kDa protein	524	adenyl nucleotide binding;adenyl ribonucleotide binding;ATP binding;ATPase activity;ATPase activity, coupled;binding;catalytic activity;hydrolase activity;hydrolase activity, acting on acid anhydrides;hydrolase activity, acting on acid anhydrides, in phosphorus-containing anhydrides;nucleoside-triphosphatase activity;nucleotide binding;purine nucleotide binding;purine ribonucleoside triphosphate …	BAG3-HSC70-HSPB8-CHIP complex;BCOR complex;CDC5L complex;CDC5L core complex;CEN complex;CHIP-HSC70 complex;DNAJB2-HSPA8-PSMA3 complex;HCF-1 complex;HMGB1-HMGB2-HSC70-ERP60-GAPDH complex;P2X7 receptor signalling complex;PABPC1-HSPA8-HNRPD-EIF4G1 complex;Profilin 1 complex;Profilin 2 complex	P11142	524	P11142	RLSKEDIERMVQEAEKYKAEDEKQRDKVSSK	MVQEAEK(1)YK	RMVQEAEkykAEDEk
2.28783	2.82675	2.88616	3.34122	3.10125	HSPA8	Heat shock cognate 71 kDa protein	583	adenyl nucleotide binding;adenyl ribonucleotide binding;ATP binding;ATPase activity;ATPase activity, coupled;binding;catalytic activity;hydrolase activity;hydrolase activity, acting on acid anhydrides;hydrolase activity, acting on acid anhydrides, in phosphorus-containing anhydrides;nucleoside-triphosphatase activity;nucleotide binding;purine nucleotide binding;purine ribonucleoside triphosphate …	BAG3-HSC70-HSPB8-CHIP complex;BCOR complex;CDC5L complex;CDC5L core complex;CEN complex;CHIP-HSC70 complex;DNAJB2-HSPA8-PSMA3 complex;HCF-1 complex;HMGB1-HMGB2-HSC70-ERP60-GAPDH complex;P2X7 receptor signalling complex;PABPC1-HSPA8-HNRPD-EIF4G1 complex;Profilin 1 complex;Profilin 2 complex	P11142	583	P11142	QKILDKCNEIINWLDKNQTAEKEEFEHQQKE	CNEIINWLDK(1)NQTAEKEEFEHQQK	EIINWLDkNQTAEkE
-3.30931	-2.93911	-4.17361	-3.07499	-3.41577	HSPA8	Heat shock cognate 71 kDa protein	56	adenyl nucleotide binding;adenyl ribonucleotide binding;ATP binding;ATPase activity;ATPase activity, coupled;binding;catalytic activity;hydrolase activity;hydrolase activity, acting on acid anhydrides;hydrolase activity, acting on acid anhydrides, in phosphorus-containing anhydrides;nucleoside-triphosphatase activity;nucleotide binding;purine nucleotide binding;purine ribonucleoside triphosphate …	BAG3-HSC70-HSPB8-CHIP complex;BCOR complex;CDC5L complex;CDC5L core complex;CEN complex;CHIP-HSC70 complex;DNAJB2-HSPA8-PSMA3 complex;HCF-1 complex;HMGB1-HMGB2-HSC70-ERP60-GAPDH complex;P2X7 receptor signalling complex;PABPC1-HSPA8-HNRPD-EIF4G1 complex;Profilin 1 complex;Profilin 2 complex	P11142	56	P11142	YVAFTDTERLIGDAAKNQVAMNPTNTVFDAK	LIGDAAK(1)NQVAMNPTNTVFDAK	RLIGDAAkNQVAMNP
4.88133	4.47482	5.02538	4.96826	5.97647	HSPA8	Heat shock cognate 71 kDa protein	512	adenyl nucleotide binding;adenyl ribonucleotide binding;ATP binding;ATPase activity;ATPase activity, coupled;binding;catalytic activity;hydrolase activity;hydrolase activity, acting on acid anhydrides;hydrolase activity, acting on acid anhydrides, in phosphorus-containing anhydrides;nucleoside-triphosphatase activity;nucleotide binding;purine nucleotide binding;purine ribonucleoside triphosphate …	BAG3-HSC70-HSPB8-CHIP complex;BCOR complex;CDC5L complex;CDC5L core complex;CEN complex;CHIP-HSC70 complex;DNAJB2-HSPA8-PSMA3 complex;HCF-1 complex;HMGB1-HMGB2-HSC70-ERP60-GAPDH complex;P2X7 receptor signalling complex;PABPC1-HSPA8-HNRPD-EIF4G1 complex;Profilin 1 complex;Profilin 2 complex	P11142	512	P11142	KENKITITNDKGRLSKEDIERMVQEAEKYKA	LSK(1)EDIER	NDkGRLskEDIERMV
5.00115	5.15702	4.39392	5.03186	5.02356	HSPA8	Heat shock cognate 71 kDa protein	257	adenyl nucleotide binding;adenyl ribonucleotide binding;ATP binding;ATPase activity;ATPase activity, coupled;binding;catalytic activity;hydrolase activity;hydrolase activity, acting on acid anhydrides;hydrolase activity, acting on acid anhydrides, in phosphorus-containing anhydrides;nucleoside-triphosphatase activity;nucleotide binding;purine nucleotide binding;purine ribonucleoside triphosphate …	BAG3-HSC70-HSPB8-CHIP complex;BCOR complex;CDC5L complex;CDC5L core complex;CEN complex;CHIP-HSC70 complex;DNAJB2-HSPA8-PSMA3 complex;HCF-1 complex;HMGB1-HMGB2-HSC70-ERP60-GAPDH complex;P2X7 receptor signalling complex;PABPC1-HSPA8-HNRPD-EIF4G1 complex;Profilin 1 complex;Profilin 2 complex	P11142	257	P11142	IAEFKRKHKKDISENKRAVRRLRTACERAKR	DISENK(1)R	KkDIsENkRAVRRLR
-4.6554	NaN	NaN	NaN	NaN	HSPA8	Heat shock cognate 71 kDa protein	423	adenyl nucleotide binding;adenyl ribonucleotide binding;ATP binding;ATPase activity;ATPase activity, coupled;binding;catalytic activity;hydrolase activity;hydrolase activity, acting on acid anhydrides;hydrolase activity, acting on acid anhydrides, in phosphorus-containing anhydrides;nucleoside-triphosphatase activity;nucleotide binding;purine nucleotide binding;purine ribonucleoside triphosphate …	BAG3-HSC70-HSPB8-CHIP complex;BCOR complex;CDC5L complex;CDC5L core complex;CEN complex;CHIP-HSC70 complex;DNAJB2-HSPA8-PSMA3 complex;HCF-1 complex;HMGB1-HMGB2-HSC70-ERP60-GAPDH complex;P2X7 receptor signalling complex;PABPC1-HSPA8-HNRPD-EIF4G1 complex;Profilin 1 complex;Profilin 2 complex	P11142	423	P11142	GVMTVLIKRNTTIPTKQTQTFTTYSDNQPGV	NTTIPTK(1)QTQTFTTYSDNQPGVLIQVYEGER	RNTTIPTkQTQTFTT
-2.87958	-3.30534	-2.0368	-1.95913	-1.39452	HSPA8;HSPA2	Heat shock cognate 71 kDa protein;Heat shock-related 70 kDa protein 2	187	adenyl nucleotide binding;adenyl ribonucleotide binding;ATP binding;ATPase activity;ATPase activity, coupled;binding;catalytic activity;glycolipid binding;hydrolase activity;hydrolase activity, acting on acid anhydrides;hydrolase activity, acting on acid anhydrides, in phosphorus-containing anhydrides;lipid binding;nucleoside-triphosphatase activity;nucleotide binding;protein binding;purine nucle…	BAG3-HSC70-HSPB8-CHIP complex;BCOR complex;CDC5L complex;CDC5L core complex;CEN complex;CHIP-HSC70 complex;DNAJB2-HSPA8-PSMA3 complex;HCF-1 complex;HMGB1-HMGB2-HSC70-ERP60-GAPDH complex;P2X7 receptor signalling complex;PABPC1-HSPA8-HNRPD-EIF4G1 complex;Profilin 1 complex;Profilin 2 complex	P11142;P54652	187;188	P11142	IINEPTAAAIAYGLDKKVGAERNVLIFDLGG	IINEPTAAAIAYGLDK(0.819)K(0.181)	AIAYGLDkkVGAERN
3.67451	3.41929	3.40272	3.34499	3.71531	HSPA8;HSPA2	Heat shock cognate 71 kDa protein;Heat shock-related 70 kDa protein 2	108	adenyl nucleotide binding;adenyl ribonucleotide binding;ATP binding;ATPase activity;ATPase activity, coupled;binding;catalytic activity;glycolipid binding;hydrolase activity;hydrolase activity, acting on acid anhydrides;hydrolase activity, acting on acid anhydrides, in phosphorus-containing anhydrides;lipid binding;nucleoside-triphosphatase activity;nucleotide binding;protein binding;purine nucle…	BAG3-HSC70-HSPB8-CHIP complex;BCOR complex;CDC5L complex;CDC5L core complex;CEN complex;CHIP-HSC70 complex;DNAJB2-HSPA8-PSMA3 complex;HCF-1 complex;HMGB1-HMGB2-HSC70-ERP60-GAPDH complex;P2X7 receptor signalling complex;PABPC1-HSPA8-HNRPD-EIF4G1 complex;Profilin 1 complex;Profilin 2 complex	P11142;P54652	108;109	P11142	MVVNDAGRPKVQVEYKGETKSFYPEEVSSMV	VQVEYK(1)GETK	PKVQVEykGEtkSFY
5.9949	5.53742	5.81571	5.54723	6.08943	HSPA8;HSPA2	Heat shock cognate 71 kDa protein;Heat shock-related 70 kDa protein 2	507	adenyl nucleotide binding;adenyl ribonucleotide binding;ATP binding;ATPase activity;ATPase activity, coupled;binding;catalytic activity;glycolipid binding;hydrolase activity;hydrolase activity, acting on acid anhydrides;hydrolase activity, acting on acid anhydrides, in phosphorus-containing anhydrides;lipid binding;nucleoside-triphosphatase activity;nucleotide binding;protein binding;purine nucle…	BAG3-HSC70-HSPB8-CHIP complex;BCOR complex;CDC5L complex;CDC5L core complex;CEN complex;CHIP-HSC70 complex;DNAJB2-HSPA8-PSMA3 complex;HCF-1 complex;HMGB1-HMGB2-HSC70-ERP60-GAPDH complex;P2X7 receptor signalling complex;PABPC1-HSPA8-HNRPD-EIF4G1 complex;Profilin 1 complex;Profilin 2 complex	P11142;P54652	507;510	P11142	DKSTGKENKITITNDKGRLSKEDIERMVQEA	ITITNDK(1)GR	kItITNDkGRLskED
0.409279	0.438444	0.363424	-0.248276	-0.496202	HUWE1	E3 ubiquitin-protein ligase HUWE1	1693	acid-amino acid ligase activity;binding;catalytic activity;DNA binding;ligase activity;ligase activity, forming carbon-nitrogen bonds;nucleic acid binding;small conjugating protein ligase activity;ubiquitin-protein ligase activity	ARF-Mule complex	Q7Z6Z7	1693	Q7Z6Z7	VMLTLLRVPRLNKNSKNSNGQELEKTLEESK	NSK(1)NSNGQELEK	PRLNKNSkNSNGQEL
1.15647	0.64063	0.522023	0.667552	0.8454	HUWE1	E3 ubiquitin-protein ligase HUWE1	3357	acid-amino acid ligase activity;binding;catalytic activity;DNA binding;ligase activity;ligase activity, forming carbon-nitrogen bonds;nucleic acid binding;small conjugating protein ligase activity;ubiquitin-protein ligase activity	ARF-Mule complex	Q7Z6Z7	3357	Q7Z6Z7	QLAKVFPSHFTQQRTKETNCESDRERGNKAC	TK(1)ETNCESDRER	HFTQQRTkETNCESD
-1.71408	-0.922058	-2.0392	-1.43152	-1.95391	HUWE1	E3 ubiquitin-protein ligase HUWE1	1107	acid-amino acid ligase activity;binding;catalytic activity;DNA binding;ligase activity;ligase activity, forming carbon-nitrogen bonds;nucleic acid binding;small conjugating protein ligase activity;ubiquitin-protein ligase activity	ARF-Mule complex	Q7Z6Z7	1107	Q7Z6Z7	TAPTPAARSTASALTKLLTKGLSWQPPPYTP	STASALTK(1)LLTK	STASALTkLLTkGLS
-1.34492	-2.52644	-1.77294	-2.63089	-1.56315	HUWE1	E3 ubiquitin-protein ligase HUWE1	2709	acid-amino acid ligase activity;binding;catalytic activity;DNA binding;ligase activity;ligase activity, forming carbon-nitrogen bonds;nucleic acid binding;small conjugating protein ligase activity;ubiquitin-protein ligase activity	ARF-Mule complex	Q7Z6Z7	2709	Q7Z6Z7	RKQLAEEETKITDKGKEDKENRDQSAQCTAS	GK(0.5)EDK(0.5)ENRDQSAQCTASK	TkITDKGkEDkENRD
-1.34492	-2.52644	-1.77294	-2.63089	-1.56315	HUWE1	E3 ubiquitin-protein ligase HUWE1	2712	acid-amino acid ligase activity;binding;catalytic activity;DNA binding;ligase activity;ligase activity, forming carbon-nitrogen bonds;nucleic acid binding;small conjugating protein ligase activity;ubiquitin-protein ligase activity	ARF-Mule complex	Q7Z6Z7	2712	Q7Z6Z7	LAEEETKITDKGKEDKENRDQSAQCTASKSN	GK(0.5)EDK(0.5)ENRDQSAQCTASK	TDKGkEDkENRDQSA
-0.705285	-0.660899	-0.522612	-0.614553	-0.333072	HUWE1	E3 ubiquitin-protein ligase HUWE1	1413	acid-amino acid ligase activity;binding;catalytic activity;DNA binding;ligase activity;ligase activity, forming carbon-nitrogen bonds;nucleic acid binding;small conjugating protein ligase activity;ubiquitin-protein ligase activity	ARF-Mule complex	Q7Z6Z7	1413	Q7Z6Z7	EVACRKEEEERKAREKQEEEEAKCLEKFQDA	EK(1)QEEEEAK
-1.78322	-2.34963	-1.76566	-2.84668	-1.57575	HUWE1	E3 ubiquitin-protein ligase HUWE1	1295	acid-amino acid ligase activity;binding;catalytic activity;DNA binding;ligase activity;ligase activity, forming carbon-nitrogen bonds;nucleic acid binding;small conjugating protein ligase activity;ubiquitin-protein ligase activity	ARF-Mule complex	Q7Z6Z7	1295	Q7Z6Z7	ILRGEPVIRERLSKEKEGSRGEEDTGQEEGG	EK(1)EGSRGEEDTGQEEGGSR	RERLSKEkEGSRGEE
-1.87165	-1.2933	-1.45367	-1.38613	-1.13518	HUWE1	E3 ubiquitin-protein ligase HUWE1	4295	acid-amino acid ligase activity;binding;catalytic activity;DNA binding;ligase activity;ligase activity, forming carbon-nitrogen bonds;nucleic acid binding;small conjugating protein ligase activity;ubiquitin-protein ligase activity	ARF-Mule complex	Q7Z6Z7	4295	Q7Z6Z7	WFWRALRSFDQADRAKFLQFVTGTSKVPLQG	AK(1)FLQFVTGTSK	FDQADRAkFLQFVTG
1.27126	1.80262	1.55366	1.92147	1.52132	HUWE1	E3 ubiquitin-protein ligase HUWE1	3452	acid-amino acid ligase activity;binding;catalytic activity;DNA binding;ligase activity;ligase activity, forming carbon-nitrogen bonds;nucleic acid binding;small conjugating protein ligase activity;ubiquitin-protein ligase activity	ARF-Mule complex	Q7Z6Z7	3452	Q7Z6Z7	MLSHPVIRRSSLLTEKLLRLLSLISIALPEN	SSLLTEK(1)LLR	RSsLLTEkLLRLLSL
-2.18782	-2.0294	-2.07695	-1.88445	-2.31542	HUWE1	E3 ubiquitin-protein ligase HUWE1	1840	acid-amino acid ligase activity;binding;catalytic activity;DNA binding;ligase activity;ligase activity, forming carbon-nitrogen bonds;nucleic acid binding;small conjugating protein ligase activity;ubiquitin-protein ligase activity	ARF-Mule complex	Q7Z6Z7	1840	Q7Z6Z7	RHIIEDPCTLRHTMEKVVRSAATSGAGSTTS	HTMEK(1)VVR	TLRHTMEkVVRSAAT
-0.893761	-1.12933	-1.02656	-0.909513	-1.00022	HUWE1	E3 ubiquitin-protein ligase HUWE1	3558	acid-amino acid ligase activity;binding;catalytic activity;DNA binding;ligase activity;ligase activity, forming carbon-nitrogen bonds;nucleic acid binding;small conjugating protein ligase activity;ubiquitin-protein ligase activity	ARF-Mule complex	Q7Z6Z7	3558	Q7Z6Z7	TVSISPTTKGSKSPAKVSDGGSSSTDFKMVS	SPAK(1)VSDGGSSSTDFK	KGSKsPAkVsDGGSS
-1.63029	-1.52912	-1.39098	-1.90164	-1.54946	HUWE1	E3 ubiquitin-protein ligase HUWE1	3675	acid-amino acid ligase activity;binding;catalytic activity;DNA binding;ligase activity;ligase activity, forming carbon-nitrogen bonds;nucleic acid binding;small conjugating protein ligase activity;ubiquitin-protein ligase activity	ARF-Mule complex	Q7Z6Z7	3675	Q7Z6Z7	TLSPDGLPEEQPQTTKLKGKMQSRFDMAENV	AQCETLSPDGLPEEQPQTTK(0.961)LK(0.039)	EEQPQTTkLkGKMQS
0.817031	0.0680571	0.419136	-0.199313	-0.261931	ICOSLG	ICOS ligand	23	binding;protein binding;receptor binding		O75144	23	O75144	LLFLLFSSLRADTQEKEVRAMVGSDVELSCA	ADTQEK(1)EVR
-0.0852041	-0.28469	0.192571	0.461651	0.639882	IDI1	Isopentenyl-diphosphate Delta-isomerase 1	36	binding;catalytic activity;cation binding;hydrolase activity;intramolecular oxidoreductase activity;intramolecular oxidoreductase activity, transposing C=C bonds;ion binding;isomerase activity;isopentenyl-diphosphate delta-isomerase activity;magnesium ion binding;manganese ion binding;metal ion binding;transition metal ion binding		Q13907	36	Q13907	CILIDENDNKIGAETKKNCHLNENIEKGLLH	IGAETK(0.992)K(0.008)
-0.874839	-1.6786	-0.612731	-0.644276	0.12902	IDI1	Isopentenyl-diphosphate Delta-isomerase 1	37	binding;catalytic activity;cation binding;hydrolase activity;intramolecular oxidoreductase activity;intramolecular oxidoreductase activity, transposing C=C bonds;ion binding;isomerase activity;isopentenyl-diphosphate delta-isomerase activity;magnesium ion binding;manganese ion binding;metal ion binding;transition metal ion binding		Q13907	37	Q13907	ILIDENDNKIGAETKKNCHLNENIEKGLLHR	K(1)NCHLNENIEK
-1.56765	-0.460985	-0.583733	0.264493	-0.261888	IGF2BP1	Insulin-like growth factor 2 mRNA-binding protein 1	475	binding;mRNA 3'-UTR binding;mRNA 5'-UTR binding;mRNA binding;nucleic acid binding;nucleotide binding;RNA binding;translation regulator activity	Nop56p-associated pre-rRNA complex	Q9NZI8	475	Q9NZI8	PEAQFKAQGRIYGKLKEENFFGPKEEVKLET	LK(1)EENFFGPK	GRIYGKLkEENFFGP
0.672224	0.517811	0.445702	0.375942	0.325411	IGF2BP1	Insulin-like growth factor 2 mRNA-binding protein 1	272	binding;mRNA 3'-UTR binding;mRNA 5'-UTR binding;mRNA binding;nucleic acid binding;nucleotide binding;RNA binding;translation regulator activity	Nop56p-associated pre-rRNA complex	Q9NZI8	272	Q9NZI8	CKMILEIMHKEAKDTKTADEVPLKILAHNNF	DTK(1)TADEVPLK	HKEAKDTktADEVPL
4.46019	4.25593	3.68942	3.29211	3.25592	IGF2BP1	Insulin-like growth factor 2 mRNA-binding protein 1	450	binding;mRNA 3'-UTR binding;mRNA 5'-UTR binding;mRNA binding;nucleic acid binding;nucleotide binding;RNA binding;translation regulator activity	Nop56p-associated pre-rRNA complex	Q9NZI8	450	Q9NZI8	ASASIKIAPPETPDSKVRMVIITGPPEAQFK	IAPPETPDSK(1)VR	PPEtPDSkVRMVIIT
-1.5569	-2.093	-1.78874	-2.57764	-2.51102	IGF2BP2	Insulin-like growth factor 2 mRNA-binding protein 2	270	binding;mRNA 3'-UTR binding;mRNA 5'-UTR binding;mRNA binding;nucleic acid binding;nucleotide binding;RNA binding;translation regulator activity		Q9Y6M1	270	Q9Y6M1	CRMILEIMQKEADETKLAEEIPLKILAHNGL	EADETK(1)LAEEIPLK	QKEADETkLAEEIPL
-0.322162	-0.717986	-0.912931	-1.0287	-0.823566	IGF2BP3	Insulin-like growth factor 2 mRNA-binding protein 3	272	binding;mRNA 3'-UTR binding;mRNA 5'-UTR binding;mRNA binding;nucleic acid binding;nucleotide binding;RNA binding;translation regulator activity	Spliceosome	O00425	272	O00425	CKSILEIMHKEAQDIKFTEEIPLKILAHNNF	EAQDIK(1)FTEEIPLK	HKEAQDIkFTEEIPL
3.08188	2.81058	2.22647	1.98866	1.89982	IGF2BP3	Insulin-like growth factor 2 mRNA-binding protein 3	450	binding;mRNA 3'-UTR binding;mRNA 5'-UTR binding;mRNA binding;nucleic acid binding;nucleotide binding;RNA binding;translation regulator activity	Spliceosome	O00425	450	O00425	AGASIKIAPAEAPDAKVRMVIITGPPEAQFK	IAPAEAPDAK(1)VR	PAEAPDAkVRMVIIT
1.15099	0.418887	0.578584	0.732007	0.0049839	IGF2BP3;IGF2BP1	Insulin-like growth factor 2 mRNA-binding protein 3;Insulin-like growth factor 2 mRNA-binding protein 1	234	binding;mRNA 3'-UTR binding;mRNA 5'-UTR binding;mRNA binding;nucleic acid binding;nucleotide binding;RNA binding;translation regulator activity	Nop56p-associated pre-rRNA complex;Spliceosome	O00425;Q9NZI8	234;234	O00425;Q9NZI8	RNITKQTQSKIDVHRKENAGAAEKAISVHST;RNITKQTQSKIDVHRKENAGAAEKSITILST	K(1)ENAGAAEK
2.32355	2.91365	1.50249	1.77846	0.646298	IGF2BP3;IGF2BP1	Insulin-like growth factor 2 mRNA-binding protein 3;Insulin-like growth factor 2 mRNA-binding protein 1	223	binding;mRNA 3'-UTR binding;mRNA 5'-UTR binding;mRNA binding;nucleic acid binding;nucleotide binding;RNA binding;translation regulator activity	Nop56p-associated pre-rRNA complex;Spliceosome	O00425;Q9NZI8	223;223	O00425;Q9NZI8	GAIIGKEGATIRNITKQTQSKIDVHRKENAG	NITK(1)QTQSK	ATIRNITkQTQSkID
-0.456855	-0.694897	0.0329132	1.27083	0.973041	IKBKG	NF-kappa-B essential modulator	285	binding;cation binding;ion binding;metal ion binding;molecular transducer activity;signal transducer activity	CHUK-ERC1-IKBKB-IKBKG;CHUK-IKBKB-IKBKG complex;CHUK-NFKB2-REL-IKBKG-SPAG9-NFKB1-NFKBIE-COPB2-TNIP1-NFKBIA-RELA-TNIP2 complex;I-kappa-B kinase (IKK) complex;IKBKG homodimer complex;IKBKG homotrimer complex;IKBKG tetramer complex;IKBKG-CHUK complex;IKBKG-IKBKB complex;NEMO-HIF2(alpha)-ARNT complex;SRC-3 complex;TNF-alpha/NF-kappa B signaling complex (CHUK, KPNA3, NFKB2, NFKBIB, REL, IKBKG, NFKB1, N…	Q9Y6K9	285	Q9Y6K9	AEEALVAKQEVIDKLKEEAEQHKIVMETVPV	LK(1)EEAEQHK	QEVIDkLkEEAEQHk
-1.18595	-1.51662	-1.74361	-1.13653	-2.28671	IKBKG	NF-kappa-B essential modulator	344	binding;cation binding;ion binding;metal ion binding;molecular transducer activity;signal transducer activity	CHUK-ERC1-IKBKB-IKBKG;CHUK-IKBKB-IKBKG complex;CHUK-NFKB2-REL-IKBKG-SPAG9-NFKB1-NFKBIE-COPB2-TNIP1-NFKBIA-RELA-TNIP2 complex;I-kappa-B kinase (IKK) complex;IKBKG homodimer complex;IKBKG homotrimer complex;IKBKG tetramer complex;IKBKG-CHUK complex;IKBKG-IKBKB complex;NEMO-HIF2(alpha)-ARNT complex;SRC-3 complex;TNF-alpha/NF-kappa B signaling complex (CHUK, KPNA3, NFKB2, NFKBIB, REL, IKBKG, NFKB1, N…	Q9Y6K9	344	Q9Y6K9	LQEQLEQLQREYSKLKASCQESARIEDMRKR	LK(1)ASCQESAR	QREYSKLkASCQESA
-1.51217	-2.4584	-1.46442	-1.67274	-1.89291	IKBKG	NF-kappa-B essential modulator	309	binding;cation binding;ion binding;metal ion binding;molecular transducer activity;signal transducer activity	CHUK-ERC1-IKBKB-IKBKG;CHUK-IKBKB-IKBKG complex;CHUK-NFKB2-REL-IKBKG-SPAG9-NFKB1-NFKBIE-COPB2-TNIP1-NFKBIA-RELA-TNIP2 complex;I-kappa-B kinase (IKK) complex;IKBKG homodimer complex;IKBKG homotrimer complex;IKBKG tetramer complex;IKBKG-CHUK complex;IKBKG-IKBKB complex;NEMO-HIF2(alpha)-ARNT complex;SRC-3 complex;TNF-alpha/NF-kappa B signaling complex (CHUK, KPNA3, NFKB2, NFKBIB, REL, IKBKG, NFKB1, N…	Q9Y6K9	309	Q9Y6K9	VMETVPVLKAQADIYKADFQAERQAREKLAE	AQADIYK(1)ADFQAER	KAQADIykADFQAER
-0.144104	0.0373983	-0.190557	0.173179	-0.516202	ILF2	Interleukin enhancer-binding factor 2	45	adenyl nucleotide binding;adenyl ribonucleotide binding;ATP binding;binding;catalytic activity;DNA binding;double-stranded RNA binding;nucleic acid binding;nucleotide binding;purine nucleotide binding;purine ribonucleoside triphosphate binding;purine ribonucleotide binding;ribonucleotide binding;RNA binding;transferase activity	CDC5L complex;DNA-PK-Ku-eIF2-NF90-NF45 complex;Large Drosha complex;Nop56p-associated pre-rRNA complex	Q12905	45	Q12905	IPFDFYLCEMAFPRVKPAPDETSFSEALLKR	VK(1)PAPDETSFSEALLK	EMAFPRVkPAPDETS
1.63362	1.45319	1.72081	1.38755	1.58975	IMPDH1	Inosine-5'-monophosphate dehydrogenase 1	242	binding;catalytic activity;cation binding;DNA binding;IMP dehydrogenase activity;ion binding;metal ion binding;nucleic acid binding;nucleotide binding;oxidoreductase activity;oxidoreductase activity, acting on CH-OH group of donors;oxidoreductase activity, acting on the CH-OH group of donors, NAD or NADP as acceptor;RNA binding		P20839	242	P20839	LKKNRDYPLASKDSQKQLLCGAAVGTREDDK	DSQK(1)QLLCGAAVGTR	LASKDSQkQLLCGAA
-1.03392	-1.18198	-0.654269	-0.899151	-0.393053	IPO7	Importin-7	774	binding;enzyme binding;enzyme regulator activity;GTPase binding;GTPase regulator activity;nucleoside-triphosphatase regulator activity;protein binding;protein transporter activity;Ran GTPase binding;Ras GTPase binding;small GTPase binding;small GTPase regulator activity;substrate-specific transporter activity;transporter activity		O95373	774	O95373	PLFVEAALERLTREVKTSELRTMCLQVAIAA	EVK(1)TSELR
0.143476	0.724455	-0.113757	0.481205	-0.391684	IRS4	Insulin receptor substrate 4	618	binding;binding, bridging;lipid binding;molecular transducer activity;phospholipid binding;protein binding;protein binding, bridging;SH3/SH2 adaptor activity;signal transducer activity;signaling adaptor activity		O14654	618	O14654	DGERGKSLKKRSYFGKLTQSKQQQMPPPPPP	SYFGK(1)LTQSK	KKRSYFGkLtQsKQQ
0.134206	0.40133	-0.107444	-0.249098	-0.587684	IRS4	Insulin receptor substrate 4	897	binding;binding, bridging;lipid binding;molecular transducer activity;phospholipid binding;protein binding;protein binding, bridging;SH3/SH2 adaptor activity;signal transducer activity;signaling adaptor activity		O14654	897	O14654	PKNKAKRPNRLSFITKGYKIKPKPQKPTHEQ	LSFITK(0.998)GYK(0.002)	NRLSFITkGYKIKPK
0.725743	1.00769	0.847076	0.926557	0.050909	IRS4	Insulin receptor substrate 4	598	binding;binding, bridging;lipid binding;molecular transducer activity;phospholipid binding;protein binding;protein binding, bridging;SH3/SH2 adaptor activity;signal transducer activity;signaling adaptor activity		O14654	598	O14654	GGGKNSGGGKGSGSGKGSDGDGERGKSLKKR	GSGSGK(1)GSDGDGER
1.36027	1.28572	0.882857	0.501188	0.157621	IRS4	Insulin receptor substrate 4	928	binding;binding, bridging;lipid binding;molecular transducer activity;phospholipid binding;protein binding;protein binding, bridging;SH3/SH2 adaptor activity;signal transducer activity;signaling adaptor activity		O14654	928	O14654	READSSSDYVNMDFTKRESNTPAPSTQGLPD	EADSSSDYVNMDFTK(1)R	yVNMDFTkRESNTPA
-1.26607	-2.77713	-2.38606	-3.84519	-3.13175	IRS4	Insulin receptor substrate 4	671	binding;binding, bridging;lipid binding;molecular transducer activity;phospholipid binding;protein binding;protein binding, bridging;SH3/SH2 adaptor activity;signal transducer activity;signaling adaptor activity		O14654	671	O14654	YFCVDRGATKECKEAKEVKDAEIPEGAARGP	EAK(0.5)EVK(0.5)DAEIPEGAAR
1.54337	1.73948	1.50873	1.92812	2.30695	IRS4	Insulin receptor substrate 4	240	binding;binding, bridging;lipid binding;molecular transducer activity;phospholipid binding;protein binding;protein binding, bridging;SH3/SH2 adaptor activity;signal transducer activity;signaling adaptor activity		O14654	240	O14654	AAEPPFYKDVWQVIVKPRGLGHRKELSGVFR	DVWQVIVK(1)PR	DVWQVIVkPRGLGHR
2.64267	2.27602	2.53653	2.16385	2.2426	IRS4	Insulin receptor substrate 4	674	binding;binding, bridging;lipid binding;molecular transducer activity;phospholipid binding;protein binding;protein binding, bridging;SH3/SH2 adaptor activity;signal transducer activity;signaling adaptor activity		O14654	674	O14654	VDRGATKECKEAKEVKDAEIPEGAARGPHRA	EVK(1)DAEIPEGAAR
2.07463	2.00986	2.26146	2.17453	2.39422	IRS4	Insulin receptor substrate 4	248	binding;binding, bridging;lipid binding;molecular transducer activity;phospholipid binding;protein binding;protein binding, bridging;SH3/SH2 adaptor activity;signal transducer activity;signaling adaptor activity		O14654	248	O14654	DVWQVIVKPRGLGHRKELSGVFRLCLTDEEV	K(1)ELSGVFR
0.214647	-0.698596	-0.273139	-0.491955	-0.401245	ISYNA1	Inositol-3-phosphate synthase 1	305	catalytic activity;inositol-3-phosphate synthase activity;intramolecular lyase activity;isomerase activity		Q9NPH2	305	Q9NPH2	ELAWQHRVFVGGDDFKSGQTKVKSVLVDFLI	VFVGGDDFK(1)SGQTK	FVGGDDFkSGQTkVk
0.954035	0.545806	0.70194	0.473984	0.744886	ISYNA1	Inositol-3-phosphate synthase 1	393	catalytic activity;inositol-3-phosphate synthase activity;intramolecular lyase activity;isomerase activity		Q9NPH2	393	Q9NPH2	DHCVVIKYVPYVGDSKRALDEYTSELMLGGT	YVPYVGDSK(1)R	VPYVGDSkRALDEYT
-0.217895	-0.220939	-0.383387	-0.0488529	0.405189	ITCH	E3 ubiquitin-protein ligase Itchy homolog	350	acid-amino acid ligase activity;binding;catalytic activity;ligase activity;ligase activity, forming carbon-nitrogen bonds;ribonucleoprotein binding;small conjugating protein ligase activity;ubiquitin-protein ligase activity	CPSF6-EWSR1-ITCH-NUDT21-POLR2A-UBAP2L complex;CPSF6-ITCH-NUDT21-POLR2A complex;CPSF6-ITCH-NUDT21-POLR2A-UBAP2L complex;ITCH-FAM/USP9x complex	Q96J02	350	Q96J02	RVDQHGRVYYVDHVEKRTTWDRPEPLPPGWE	VYYVDHVEK(1)R
-0.485148	-0.511858	-0.201228	0.0145006	0.851131	ITCH	E3 ubiquitin-protein ligase Itchy homolog	446	acid-amino acid ligase activity;binding;catalytic activity;ligase activity;ligase activity, forming carbon-nitrogen bonds;ribonucleoprotein binding;small conjugating protein ligase activity;ubiquitin-protein ligase activity	CPSF6-EWSR1-ITCH-NUDT21-POLR2A-UBAP2L complex;CPSF6-ITCH-NUDT21-POLR2A complex;CPSF6-ITCH-NUDT21-POLR2A-UBAP2L complex;ITCH-FAM/USP9x complex	Q96J02	446	Q96J02	SKEFDPLGPLPPGWEKRTDSNGRVYFVNHNT	EFDPLGPLPPGWEK(1)R	PLPPGWEkRTDsNGR
0.814055	-0.0597496	-0.385545	-1.02298	-0.577142	ITM2B	Integral membrane protein 2B;BRI2, membrane form;BRI2 intracellular domain;BRI2C, soluble form;Bri23 peptide	16	adenyl nucleotide binding;adenyl ribonucleotide binding;ATP binding;beta-amyloid binding;binding;nucleotide binding;protein binding;purine nucleotide binding;purine ribonucleoside triphosphate binding;purine ribonucleotide binding;ribonucleotide binding		Q9Y287	16	Q9Y287	MVKVTFNSALAQKEAKKDEPKSGEEALIIPP	EAK(1)K(1)DEPK	ALAQkEAkkDEPkSG
0.814055	-0.0597496	-0.385545	-1.02298	-0.577142	ITM2B	Integral membrane protein 2B;BRI2, membrane form;BRI2 intracellular domain;BRI2C, soluble form;Bri23 peptide	17	adenyl nucleotide binding;adenyl ribonucleotide binding;ATP binding;beta-amyloid binding;binding;nucleotide binding;protein binding;purine nucleotide binding;purine ribonucleoside triphosphate binding;purine ribonucleotide binding;ribonucleotide binding		Q9Y287	17	Q9Y287	VKVTFNSALAQKEAKKDEPKSGEEALIIPPD	EAK(1)K(1)DEPK	LAQkEAkkDEPkSGE
3.16418	3.45336	2.64592	2.50647	2.63812	ITM2B	Integral membrane protein 2B;BRI2, membrane form;BRI2 intracellular domain;BRI2C, soluble form;Bri23 peptide	13	adenyl nucleotide binding;adenyl ribonucleotide binding;ATP binding;beta-amyloid binding;binding;nucleotide binding;protein binding;purine nucleotide binding;purine ribonucleoside triphosphate binding;purine ribonucleotide binding;ribonucleotide binding		Q9Y287	13	Q9Y287	___MVKVTFNSALAQKEAKKDEPKSGEEALI	VTFNSALAQK(1)EAK	FNSALAQkEAkkDEP
0.655335	1.82095	0.83234	0.832673	0.157521	JAK1	Tyrosine-protein kinase JAK1	249	adenyl nucleotide binding;adenyl ribonucleotide binding;ATP binding;binding;catalytic activity;cytokine receptor binding;growth hormone receptor binding;hormone receptor binding;kinase activity;non-membrane spanning protein tyrosine kinase activity;nucleotide binding;phosphotransferase activity, alcohol group as acceptor;protein binding;protein kinase activity;protein tyrosine kinase activity;pur…	LMO4-gp130 complex	P23458	249	P23458	LLTRMRINNVFKDFLKEFNNKTICDSSVSTH	DFLK(1)EFNNK	NVFkDFLkEFNNKTI
NaN	NaN	NaN	NaN	NaN	JPH2	Junctophilin-2	647	calcium channel activity;calcium-release channel activity;cation channel activity;cation transmembrane transporter activity;channel activity;gated channel activity;ion channel activity;ion transmembrane transporter activity;ligand-gated channel activity;ligand-gated ion channel activity;passive transmembrane transporter activity;substrate-specific channel activity;substrate-specific transmembrane…		Q9BR39	647	Q9BR39	EPRAKARKTEARGLTKAGAKKKARKEAALAA	GLTK(0.999)AGAK(0.001)	TEARGLTkAGAkKKA
0.274607	0.432518	0.20119	0.294078	0.0458298	JUN;JUND;JUNB	Transcription factor AP-1;Transcription factor jun-D;Transcription factor jun-B	309	binding;cAMP response element binding;DNA binding;double-stranded DNA binding;enhancer binding;enhancer sequence-specific DNA binding;enzyme activator activity;enzyme regulator activity;GTPase activator activity;GTPase regulator activity;nucleic acid binding;nucleic acid binding transcription factor activity;nucleoside-triphosphatase regulator activity;protein binding transcription factor activit…	ER-alpha-c-Jun complex;ER-alpha-GRIP1-c-Jun complex;ERG-JUN-FOS DNA-protein complex;ETS2-FOS-JUN complex;JUND-FOSB-SMAD3-SMAD4 complex;JUN-TCF4-CTNNB1 complex;NFAT-JUN-FOS DNA-protein complex;SMAD3-SMAD4-cJUN complex;SMAD3-SMAD4-cJun-cFos complex	P05412;P17535;P17275	309;325;325	P05412	LASTANMLREQVAQLKQKVMNHVNSGCQLML	EQVAQLK(0.999)QK(0.001)	REQVAQLkQKVMNHV
NaN	NaN	NaN	NaN	NaN	KANK2	KN motif and ankyrin repeat domain-containing protein 2	297			Q63ZY3	297	Q63ZY3	EAALAAKVAVLETQLKKALQELQAAQARQAD	VAVLETQLK(1)K(1)
NaN	NaN	NaN	NaN	NaN	KANK2	KN motif and ankyrin repeat domain-containing protein 2	298			Q63ZY3	298	Q63ZY3	AALAAKVAVLETQLKKALQELQAAQARQADP	VAVLETQLK(1)K(1)
1.32133	1.43622	1.44675	1.68925	1.8893	KCT2	Keratinocyte-associated transmembrane protein 2	239			Q8NC54	239	Q8NC54	FLLVQSRKWRDGLCSKTVEYHRLDQNVNEAM	DGLCSK(1)TVEYHR	WRDGLCSkTVEyHRL
1.46931	1.42006	0.622335	0.306507	0.418907	KCTD10	BTB/POZ domain-containing adapter for CUL3-mediated RhoA degradation protein 3	32			Q9H3F6	32	Q9H3F6	AATRTTSFKGTSPSSKYVKLNVGGALYYTTM	GTSPSSK(1)YVK	kGTSPSSkYVKLNVG
3.08382	3.49978	1.98339	1.95062	1.38704	KCTD10	BTB/POZ domain-containing adapter for CUL3-mediated RhoA degradation protein 3	25			Q9H3F6	25	Q9H3F6	VSSAVPAAATRTTSFKGTSPSSKYVKLNVGG	TTSFK(1)GTSPSSK	ATRTTsFkGTSPSSk
-0.868101	-0.563391	-0.486625	-0.0299435	-0.0276814	KHDRBS1	KH domain-containing, RNA-binding, signal transduction-associated protein 1	138	binding;DNA binding;nucleic acid binding;RNA binding	ASPP1-SAM68 complex;Sam68-p120GAP complex;Sam68-p85 P13K-IRS-1-IR signaling complex	Q07666	138	Q07666	QLLTAEIEKIQKGDSKKDDEENYLDLFSHKN	GDSK(0.5)K(0.5)DDEENYLDLFSHK
-0.868101	-0.563391	-0.486625	-0.0299435	-0.0276814	KHDRBS1	KH domain-containing, RNA-binding, signal transduction-associated protein 1	139	binding;DNA binding;nucleic acid binding;RNA binding	ASPP1-SAM68 complex;Sam68-p120GAP complex;Sam68-p85 P13K-IRS-1-IR signaling complex	Q07666	139	Q07666	LLTAEIEKIQKGDSKKDDEENYLDLFSHKNM	GDSK(0.5)K(0.5)DDEENYLDLFSHK
-1.33001	-2.05993	-1.20387	-1.3532	-1.24003	KHDRBS1	KH domain-containing, RNA-binding, signal transduction-associated protein 1	152	binding;DNA binding;nucleic acid binding;RNA binding	ASPP1-SAM68 complex;Sam68-p120GAP complex;Sam68-p85 P13K-IRS-1-IR signaling complex	Q07666	152	Q07666	SKKDDEENYLDLFSHKNMKLKERVLIPVKQY	KDDEENYLDLFSHK(0.813)NMK(0.187)
-1.53578	-0.723001	-1.48572	-0.427357	-1.59442	KHDRBS1;KHDRBS2	KH domain-containing, RNA-binding, signal transduction-associated protein 1;KH domain-containing, RNA-binding, signal transduction-associated protein 2	165	binding;DNA binding;mRNA binding;nucleic acid binding;poly(A) RNA binding;poly(U) RNA binding;poly-purine tract binding;poly-pyrimidine tract binding;RNA binding;single-stranded RNA binding	ASPP1-SAM68 complex;Sam68-p120GAP complex;Sam68-p85 P13K-IRS-1-IR signaling complex	Q07666;Q5VWX1	165;69	Q07666	SHKNMKLKERVLIPVKQYPKFNFVGKILGPQ	VLIPVK(1)QYPK	ERVLIPVkQYPkFNF
2.90051	2.93702	2.85182	3.00883	2.71684	KHNYN	Protein KHNYN	615			O15037	615	O15037	SSKAQHPSRGFAEHGKQQQGREEEKGSGGIR	GFAEHGK(1)QQQGR	RGFAEHGkQQQGREE
0.0460072	-0.0453892	-0.14267	-0.0174875	-0.0152788	KHSRP	Far upstream element-binding protein 2	122	binding;DNA binding;nucleic acid binding;RNA binding		Q92945	122	Q92945	GQKRQLEDGDQPESKKLASQGDSISSQLGPI	QLEDGDQPESK(0.457)K(0.543)
-0.126607	-0.135557	-0.0108271	-0.423257	-0.190815	KHSRP	Far upstream element-binding protein 2	121	binding;DNA binding;nucleic acid binding;RNA binding		Q92945	121	Q92945	GGQKRQLEDGDQPESKKLASQGDSISSQLGP	QLEDGDQPESK(0.841)K(0.159)
0.840317	0.694337	0.922545	0.453201	0.777937	KHSRP;FUBP1	Far upstream element-binding protein 2;Far upstream element-binding protein 1	627	binding;DNA binding;nucleic acid binding;nucleic acid binding transcription factor activity;RNA binding;sequence-specific DNA binding transcription factor activity;single-stranded DNA binding;structure-specific DNA binding		Q92945;Q96AE4	627;591	Q92945;Q96AE4	PAGQVDYTKAWEEYYKKMGQAVPAPTGAPPG;PTGQSDYTKAWEEYYKKIGQQPQQPGAPPQQ	AWEEYYK(0.985)K(0.015)
2.99871	2.44117	1.18235	1.39946	-0.0733576	KIAA0101	PCNA-associated factor	24	binding;chromatin binding	p33ING1b-PCNA complex;PCNA-PAF complex	Q15004	24	Q15004	VPGTYRKVVAARAPRKVLGSSTSATNSTSVS	K(1)VLGSSTSATNSTSVSSR	VAARAPRkVLGSSts
-1.18898	-1.56431	-1.703	-1.78624	-1.12045	KIF11	Kinesin-like protein KIF11	1034	adenyl nucleotide binding;adenyl ribonucleotide binding;ATP binding;binding;catalytic activity;hydrolase activity;hydrolase activity, acting on acid anhydrides;hydrolase activity, acting on acid anhydrides, in phosphorus-containing anhydrides;microtubule motor activity;motor activity;nucleoside-triphosphatase activity;nucleotide binding;purine nucleotide binding;purine ribonucleoside triphosphate…	Kaiso-NCOR complex	P52732	1034	P52732	GKDKENRGINTLERSKVEETTEHLVTKSRLP	SK(1)VEETTEHLVTK	INtLERskVEETTEH
-0.898716	-1.17189	-0.646295	-0.643894	-0.700295	KIF1A	Kinesin-like protein KIF1A	1039	adenyl nucleotide binding;adenyl ribonucleotide binding;ATP binding;binding;catalytic activity;hydrolase activity;hydrolase activity, acting on acid anhydrides;hydrolase activity, acting on acid anhydrides, in phosphorus-containing anhydrides;lipid binding;microtubule motor activity;motor activity;nucleoside-triphosphatase activity;nucleotide binding;phospholipid binding;purine nucleotide binding…		Q12756	1039	Q12756	NFIHRHDEAFSTEPLKNTGRGPPLGFYHVQN	HDEAFSTEPLK(1)NTGR	AFSTEPLkNTGRGPP
-0.440744	-0.529393	-0.291333	-0.370992	-0.775586	KIF23	Kinesin-like protein KIF23	566	adenyl nucleotide binding;adenyl ribonucleotide binding;ATP binding;binding;catalytic activity;cytoskeletal protein binding;hydrolase activity;hydrolase activity, acting on acid anhydrides;hydrolase activity, acting on acid anhydrides, in phosphorus-containing anhydrides;microtubule binding;microtubule motor activity;motor activity;nucleoside-triphosphatase activity;nucleotide binding;protein bin…	CEN complex	Q02241	566	Q02241	ISGQKLEIERLEKKNKTLEYKIEILEKTTTI	NK(1)TLEYK	ERLEKKNkTLEYkIE
0.969414	1.44572	1.1658	1.04121	0.83925	KIF23	Kinesin-like protein KIF23	503	adenyl nucleotide binding;adenyl ribonucleotide binding;ATP binding;binding;catalytic activity;cytoskeletal protein binding;hydrolase activity;hydrolase activity, acting on acid anhydrides;hydrolase activity, acting on acid anhydrides, in phosphorus-containing anhydrides;microtubule binding;microtubule motor activity;motor activity;nucleoside-triphosphatase activity;nucleotide binding;protein bin…	CEN complex	Q02241	503	Q02241	INDEQTLPRLIEALEKRHNLRQMMIDEFNKQ	LIEALEK(1)R	RLIEALEkRHNLRQM
-0.113777	0.952778	-0.591793	0.277011	-1.86836	KIF4A;KIF4B	Chromosome-associated kinesin KIF4A;Chromosome-associated kinesin KIF4B	715	adenyl nucleotide binding;adenyl ribonucleotide binding;ATP binding;binding;catalytic activity;DNA binding;hydrolase activity;hydrolase activity, acting on acid anhydrides;hydrolase activity, acting on acid anhydrides, in phosphorus-containing anhydrides;microtubule motor activity;motor activity;nucleic acid binding;nucleoside-triphosphatase activity;nucleotide binding;purine nucleotide binding;p…	DNMT3B complex	O95239;Q2VIQ3	715;715	O95239	LRRKTEEAAAANKRLKDALQKQREVADKRKE	LK(1)DALQK
1.81935	1.26327	1.43302	1.08251	1.38262	KIF5B	Kinesin-1 heavy chain	420	adenyl nucleotide binding;adenyl ribonucleotide binding;ATP binding;binding;catalytic activity;cytoskeletal protein binding;hydrolase activity;hydrolase activity, acting on acid anhydrides;hydrolase activity, acting on acid anhydrides, in phosphorus-containing anhydrides;microtubule binding;microtubule motor activity;motor activity;nucleoside-triphosphatase activity;nucleotide binding;protein bin…	PLEKHM2-KIF5B complex	P33176	420	P33176	TAIGVIGNFTDAERRKCEEEIAKLYKQLDDK	RK(1)CEEEIAK
-0.0127249	-0.723671	-0.463753	-0.525431	-0.283126	KIF5B;KIF5C;KIF5A	Kinesin-1 heavy chain;Kinesin heavy chain isoform 5C;Kinesin heavy chain isoform 5A	240	adenyl nucleotide binding;adenyl ribonucleotide binding;ATP binding;binding;catalytic activity;cytoskeletal protein binding;hydrolase activity;hydrolase activity, acting on acid anhydrides;hydrolase activity, acting on acid anhydrides, in phosphorus-containing anhydrides;microtubule binding;microtubule motor activity;motor activity;nucleoside-triphosphatase activity;nucleotide binding;protein bin…	PLEKHM2-KIF5B complex	P33176;O60282;Q12840	240;241;241	P33176	GKLYLVDLAGSEKVSKTGAEGAVLDEAKNIN	VSK(1)TGAEGAVLDEAK
-0.568374	-1.19574	-0.811777	-1.55013	-1.46445	KIF5B;KIF5C;KIF5A	Kinesin-1 heavy chain;Kinesin heavy chain isoform 5C;Kinesin heavy chain isoform 5A	252	adenyl nucleotide binding;adenyl ribonucleotide binding;ATP binding;binding;catalytic activity;cytoskeletal protein binding;hydrolase activity;hydrolase activity, acting on acid anhydrides;hydrolase activity, acting on acid anhydrides, in phosphorus-containing anhydrides;microtubule binding;microtubule motor activity;motor activity;nucleoside-triphosphatase activity;nucleotide binding;protein bin…	PLEKHM2-KIF5B complex	P33176;O60282;Q12840	252;253;253	P33176	KVSKTGAEGAVLDEAKNINKSLSALGNVISA	TGAEGAVLDEAK(0.969)NINK(0.031)	GAVLDEAkNINKSLS
-1.02009	-1.84238	-1.67685	-1.52954	-1.0128	KLC1	Kinesin light chain 1	229	catalytic activity;hydrolase activity;hydrolase activity, acting on acid anhydrides;hydrolase activity, acting on acid anhydrides, in phosphorus-containing anhydrides;microtubule motor activity;motor activity;nucleoside-triphosphatase activity;pyrophosphatase activity		E7EVH7;Q07866	229;57	E7EVH7	HNSILQSLLETLKCLKKDDESNLVEEKSNMI	CLK(0.5)K(0.5)DDESNLVEEK
-1.02009	-1.84238	-1.67685	-1.52954	-1.0128	KLC1	Kinesin light chain 1	230	catalytic activity;hydrolase activity;hydrolase activity, acting on acid anhydrides;hydrolase activity, acting on acid anhydrides, in phosphorus-containing anhydrides;microtubule motor activity;motor activity;nucleoside-triphosphatase activity;pyrophosphatase activity		E7EVH7;Q07866	230;58	E7EVH7	NSILQSLLETLKCLKKDDESNLVEEKSNMIR	CLK(0.5)K(0.5)DDESNLVEEK
-2.53336	-2.24923	-2.88267	-2.78967	-2.86204	KLHL11	Kelch-like protein 11	521			Q9NVR0	521	Q9NVR0	IAARTPVDRDTEDGLKAVITCYDTETRQWQD	TPVDRDTEDGLK(1)AVITCYDTETR	RDTEDGLkAVITCYD
NaN	NaN	NaN	NaN	NaN	KPNA2	Importin subunit alpha-1	392	binding;nuclear localization sequence binding;peptide binding;protein transporter activity;signal sequence binding;substrate-specific transporter activity;transporter activity	TNF-alpha/NF-kappa B signaling complex 5	P52292	392	P52292	GLVPFLVSVLSKADFKTQKEAVWAVTNYTSG	ADFK(1)TQK	VLSKADFkTQKEAVW
0.46345	0.115317	0.426716	0.274591	0.69018	KPNA2	Importin subunit alpha-1	108	binding;nuclear localization sequence binding;peptide binding;protein transporter activity;signal sequence binding;substrate-specific transporter activity;transporter activity	TNF-alpha/NF-kappa B signaling complex 5	P52292	108	P52292	QLQATQAARKLLSREKQPPIDNIIRAGLIPK	EK(1)QPPIDNIIR	RKLLsREkQPPIDNI
-0.896897	-2.08734	-2.26168	-1.45812	-1.86686	KPNA6	Importin subunit alpha-7	457	protein transporter activity;substrate-specific transporter activity;transporter activity		O60684	457	O60684	LNGLENILRLGEQEGKRSGSGVNPYCGLIEE	LGEQEGK(1)R	RLGEQEGkRSGSGVN
0.0403652	-0.398079	0.315296	-0.184572	0.538502	KPNB1	Importin subunit beta-1	211	binding;cation binding;ion binding;metal ion binding;nuclear localization sequence binding;peptide binding;protein transporter activity;signal sequence binding;substrate-specific transporter activity;transition metal ion binding;transporter activity;zinc ion binding	RANBP1-RAN-KPNB1 complex	Q14974	211	Q14974	NALLNSLEFTKANFDKESERHFIMQVVCEAT	ANFDK(1)ESER	FTkANFDkESERHFI
2.02675	2.04273	1.78001	1.61717	1.66744	KPNB1	Importin subunit beta-1	23	binding;cation binding;ion binding;metal ion binding;nuclear localization sequence binding;peptide binding;protein transporter activity;signal sequence binding;substrate-specific transporter activity;transition metal ion binding;transporter activity;zinc ion binding	RANBP1-RAN-KPNB1 complex	Q14974	23	Q14974	EKTVSPDRLELEAAQKFLERAAVENLPTFLV	TVSPDRLELEAAQK(1)FLER	LELEAAQkFLERAAV
-1.44249	-1.40666	-1.35165	-1.14092	-1.30592	KPNB1	Importin subunit beta-1	68	binding;cation binding;ion binding;metal ion binding;nuclear localization sequence binding;peptide binding;protein transporter activity;signal sequence binding;substrate-specific transporter activity;transition metal ion binding;transporter activity;zinc ion binding	RANBP1-RAN-KPNB1 complex	Q14974	68	Q14974	ARVAAGLQIKNSLTSKDPDIKAQYQQRWLAI	NSLTSK(1)DPDIK	IkNSLTSkDPDIKAQ
0.407507	0.300828	0.784257	0.441738	0.112713	KRR1	KRR1 small subunit processome component homolog	230	binding;nucleic acid binding;RNA binding		Q13601	230	Q13601	PIYNIKSLMIKRELAKDSELRSQSWERFLPQ	ELAK(1)DSELR
-0.834398	-0.636331	-0.766002	-1.01959	-0.910732	KRR1	KRR1 small subunit processome component homolog	168	binding;nucleic acid binding;RNA binding		Q13601	168	Q13601	NKERFVKRRQRLIGPKGSTLKALELLTNCYI	LIGPK(0.998)GSTLK(0.002)	RQRLIGPkGSTLKAL
2.66229	2.52093	2.49864	2.55216	2.61538	LAGE3	EKC/KEOPS complex subunit LAGE3	95			Q14657	95	Q14657	GSLAPDAEPHQRVVGKDLTVSGRILVVRWKA	VVGK(1)DLTVSGR	PHQRVVGkDLTVSGR
0.0446739	0.811876	0.495751	1.21304	1.15638	LARS	Leucine--tRNA ligase, cytoplasmic	39	adenyl nucleotide binding;adenyl ribonucleotide binding;aminoacyl-tRNA editing activity;aminoacyl-tRNA ligase activity;ATP binding;binding;carboxylic ester hydrolase activity;catalytic activity;hydrolase activity;hydrolase activity, acting on ester bonds;leucine-tRNA ligase activity;ligase activity;ligase activity, forming aminoacyl-tRNA and related compounds;ligase activity, forming carbon-oxyge…	Multisynthetase complex	Q9P2J5	39	Q9P2J5	WDTERVFEVNASNLEKQTSKGKYFVTFPYPY	VFEVNASNLEK(1)QTSK	VNASNLEkQTSkGkY
-0.606241	-0.394141	-0.644844	-0.54039	-0.497832	LBR	Lamin-B receptor	190	binding;catalytic activity;DNA binding;lamin binding;nucleic acid binding;oxidoreductase activity;oxidoreductase activity, acting on the CH-CH group of donors;oxidoreductase activity, acting on the CH-CH group of donors, NAD or NADP as acceptor;protein binding		Q14739	190	Q14739	VKLKEIDSKEEKYVAKELAVRTFEVTPIRAK	YVAK(1)ELAVR	kEEKYVAkELAVRTF
0.465155	0.385731	0.704367	1.08712	1.36702	LDHA	L-lactate dehydrogenase A chain	76	catalytic activity;lactate dehydrogenase activity;L-lactate dehydrogenase activity;oxidoreductase activity;oxidoreductase activity, acting on CH-OH group of donors;oxidoreductase activity, acting on the CH-OH group of donors, NAD or NADP as acceptor		P00338	76	P00338	EMMDLQHGSLFLRTPKIVSGKDYNVTANSKL	TPK(1)IVSGK	SLFLRTPkIVSGkDy
-2.24568	-2.44434	-1.7746	-1.33388	-0.568277	LDHA	L-lactate dehydrogenase A chain	14	catalytic activity;lactate dehydrogenase activity;L-lactate dehydrogenase activity;oxidoreductase activity;oxidoreductase activity, acting on CH-OH group of donors;oxidoreductase activity, acting on the CH-OH group of donors, NAD or NADP as acceptor		P00338	14	P00338	__MATLKDQLIYNLLKEEQTPQNKITVVGVG	DQLIYNLLK(1)EEQTPQNK	QLIyNLLkEEQtPQN
-1.91819	-3.00042	-2.60652	-2.14493	-1.30666	LDHA	L-lactate dehydrogenase A chain	243	catalytic activity;lactate dehydrogenase activity;L-lactate dehydrogenase activity;oxidoreductase activity;oxidoreductase activity, acting on CH-OH group of donors;oxidoreductase activity, acting on the CH-OH group of donors, NAD or NADP as acceptor		P00338	243	P00338	KEVHKQVVESAYEVIKLKGYTSWAIGLSVAD	QVVESAYEVIK(0.996)LK(0.004)	EsAyEVIkLkGYtsW
-0.558864	-1.21539	-1.13008	-1.10492	-1.263	LDHA	L-lactate dehydrogenase A chain	81	catalytic activity;lactate dehydrogenase activity;L-lactate dehydrogenase activity;oxidoreductase activity;oxidoreductase activity, acting on CH-OH group of donors;oxidoreductase activity, acting on the CH-OH group of donors, NAD or NADP as acceptor		P00338	81	P00338	QHGSLFLRTPKIVSGKDYNVTANSKLVIITA	IVSGK(1)DYNVTANSK	TPkIVSGkDyNVTAN
0.104136	-1.98036	-0.60302	-1.57781	0.235056	LDHB	L-lactate dehydrogenase B chain	332	binding;catalytic activity;coenzyme binding;cofactor binding;lactate dehydrogenase activity;L-lactate dehydrogenase activity;NAD binding;nucleotide binding;oxidoreductase activity;oxidoreductase activity, acting on CH-OH group of donors;oxidoreductase activity, acting on the CH-OH group of donors, NAD or NADP as acceptor		P07195	332	P07195	LKKSADTLWDIQKDLKDL_____________	SADTLWDIQK(0.004)DLK(0.996)DL	WDIQkDLkDL_____
0.458065	0.722366	0.65382	1.42875	1.15794	LDHB	L-lactate dehydrogenase B chain	308	binding;catalytic activity;coenzyme binding;cofactor binding;lactate dehydrogenase activity;L-lactate dehydrogenase activity;NAD binding;nucleotide binding;oxidoreductase activity;oxidoreductase activity, acting on CH-OH group of donors;oxidoreductase activity, acting on the CH-OH group of donors, NAD or NADP as acceptor		P07195	308	P07195	PCILNARGLTSVINQKLKDDEVAQLKKSADT	GLTSVINQK(1)LK	LTsVINQkLkDDEVA
-0.00544643	-0.0245524	0.196798	0.281573	0.260655	LEO1	RNA polymerase-associated protein LEO1	434		Paf complex	Q8WVC0	434	Q8WVC0	TIRWRIRRDEEGNEIKESNARIVKWSDGSMS	IRRDEEGNEIK(1)ESNAR	DEEGNEIkESNARIV
1.4609	-0.000507355	0.770753	0.376538	1.89962	LIMCH1	LIM and calponin homology domains-containing protein 1	384	binding;cation binding;ion binding;metal ion binding;transition metal ion binding;zinc ion binding		Q9UPQ0	384	Q9UPQ0	ARWKSRRRSVSQDLIKKEEERKKMEKLLAGE	RSVSQDLIK(0.959)K(0.041)
-3.61748	-2.7877	-2.96296	-2.33286	-1.6983	LLGL2	Lethal(2) giant larvae protein homolog 2	724		LLGL2-PAR-6B-PRKCI complex;SCRIB-LGL2 complex	Q6P1M3	724	Q6P1M3	FTGFVRTLYFADTYLKDSSRHCPSLWAGTNG	TLYFADTYLK(1)DSSR	YFADTYLkDSSRHCP
1.29631	0.752212	0.696848	0.32069	0.598534	LMNA	Prelamin-A/C;Lamin-A/C	233	structural molecule activity	CTCF-nucleophosmin-PARP-HIS-KPNA-LMNA-TOP complex;Emerin architectural complex;Emerin complex 24	P02545	233	P02545	TKRRHETRLVEIDNGKQREFESRLADALQEL	LVEIDNGK(1)QR	LVEIDNGkQREFESR
-3.11745	-2.50719	-2.57515	-2.22999	-1.54946	LMNA	Prelamin-A/C;Lamin-A/C	208	structural molecule activity	CTCF-nucleophosmin-PARP-HIS-KPNA-LMNA-TOP complex;Emerin architectural complex;Emerin complex 24	P02545	208	P02545	AENRLQTMKEELDFQKNIYSEELRETKRRHE	EELDFQK(1)NIYSEELR	kEELDFQkNIYsEEL
0.335975	-0.48698	-0.0888815	-0.0783348	-0.0819664	LMNA;LMNB1;LMNB2	Prelamin-A/C;Lamin-A/C;Lamin-B1;Lamin-B2	379	structural molecule activity	CTCF-nucleophosmin-PARP-HIS-KPNA-LMNA-TOP complex;Emerin architectural complex;Emerin complex 24;Emerin complex 25;Emerin complex 32;Emerin complex 52	P02545;P20700;Q03252	378;379;373	P02545;P20700;Q03252	LDIKLALDMEIHAYRKLLEGEEERLRLSPSP;LDVKLALDMEINAYRKLLEGEEERLKLSPSP;LDVKLALDMEISAYRKLLEGEEERLKLSPSP	K(1)LLEGEEER	MEIHAYRkLLEGEEE;MEIsAYRkLLEGEEE;MEINAYRkLLEGEEE
0.795614	0.585994	0.744324	0.625371	1.17143	LMNB1	Lamin-B1	532	structural molecule activity	Emerin architectural complex;Emerin complex 24;Emerin complex 25;Emerin complex 32;Emerin complex 52	P20700	532	P20700	NQNSWGTGEDVKVILKNSQGEEVAQRSTVFK	VILK(1)NSQGEEVAQR	EDVkVILkNsQGEEV
-1.8991	-1.01371	-1.41605	-1.7854	-1.80464	LMNB1	Lamin-B1	111	structural molecule activity	Emerin architectural complex;Emerin complex 24;Emerin complex 25;Emerin complex 32;Emerin complex 52	P20700	111	P20700	TARERAKLQIELGKCKAEHDQLLLNYAKKES	CK(1)AEHDQLLLNYAK	QIELGkCkAEHDQLL
-2.12915	-1.70584	-1.96452	-1.61051	-1.767	LMNB1	Lamin-B1	312	structural molecule activity	Emerin architectural complex;Emerin complex 24;Emerin complex 25;Emerin complex 32;Emerin complex 52	P20700	312	P20700	RMRIESLSSQLSNLQKESRACLERIQELEDL	IESLSSQLSNLQK(1)ESR	sQLSNLQkESRACLE
2.60042	2.41126	2.37613	1.75706	2.14701	LMNB1	Lamin-B1	134	structural molecule activity	Emerin architectural complex;Emerin complex 24;Emerin complex 25;Emerin complex 32;Emerin complex 52	P20700	134	P20700	LNYAKKESDLNGAQIKLREYEAALNSKDAAL	ESDLNGAQIK(1)LR	DLNGAQIkLREyEAA
1.80494	2.04604	1.68338	1.56914	1.64856	LMNB1	Lamin-B1	271	structural molecule activity	Emerin architectural complex;Emerin complex 24;Emerin complex 25;Emerin complex 32;Emerin complex 52	P20700	271	P20700	QVRLYKEELEQTYHAKLENARLSSEMNTSTV	LYKEELEQTYHAK(1)LENAR	LEQtyHAkLENARLS
2.14675	2.24415	2.29644	2.27887	2.13536	LMNB1	Lamin-B1	182	structural molecule activity	Emerin architectural complex;Emerin complex 24;Emerin complex 25;Emerin complex 32;Emerin complex 52	P20700	182	P20700	KDQIAQLEASLAAAKKQLADETLLKVDLENR	K(1)QLADETLLK	ASLAAAkkQLADETL
3.65357	3.55727	3.27177	3.00493	3.00152	LMNB1;LMNB2	Lamin-B1;Lamin-B2	389	structural molecule activity	Emerin architectural complex;Emerin complex 24;Emerin complex 25;Emerin complex 32;Emerin complex 52	P20700;Q03252	389;383	P20700;Q03252	INAYRKLLEGEEERLKLSPSPSSRVTVSRAT;ISAYRKLLEGEEERLKLSPSPSSRVTVSRAS	LK(1)LSPSPSSR	EGEEERLkLsPsPss
NaN	NaN	NaN	NaN	NaN	LMNB2	Lamin-B2	288	structural molecule activity		Q03252	288	Q03252	SDQNDKAASAAREELKEARMRLESLSYQLSG	EELK(1)EAR	SAAREELkEARMRLE
-0.441407	-0.971624	-1.5315	-1.46372	-1.9224	LMNB2	Lamin-B2	270	structural molecule activity		Q03252	270	Q03252	KLELEQTYQAKLDSAKLSSDQNDKAASAARE	LDSAK(1)LSSDQNDK	QAkLDSAkLSSDQND
0.765389	0.689156	0.620054	0.531104	0.429761	LMNB2	Lamin-B2	166	structural molecule activity		Q03252	166	Q03252	RGLESDVAELRAQLAKAEDGHAVAKKQLEKE	AQLAK(1)AEDGHAVAK	ELRAQLAkAEDGHAV
-1.2601	-0.945798	-1.59978	-0.924038	-1.30335	LMNB2	Lamin-B2	265	structural molecule activity		Q03252	265	Q03252	QVRLYKLELEQTYQAKLDSAKLSSDQNDKAA	LELEQTYQAK(1)LDSAK	LEQTYQAkLDSAkLS
1.27666	1.2553	1.00163	1.02462	0.983761	LMNB2	Lamin-B2	175	structural molecule activity		Q03252	175	Q03252	LRAQLAKAEDGHAVAKKQLEKETLMRVDLEN	AEDGHAVAK(0.896)K(0.104)
1.06594	1.122	0.568041	-0.0915031	-0.775013	LRRC41	Leucine-rich repeat-containing protein 41	339			Q15345	339	Q15345	RRSTQESLTAGGTDLKRELHPPATSHEAPGT	STQESLTAGGTDLK(1)R	TAGGTDLkRELHPPA
-2.44604	-1.44398	-2.72363	-2.91541	-4.40654	LRRC41	Leucine-rich repeat-containing protein 41	375			Q15345	375	Q15345	APAATSSASSSTSSYKRAPASSAPQPKPLKR	SPSAPAATSSASSSTSSYK(1)R	SSSTSsykRAPASSA
-0.571338	-0.10873	-0.656493	0.0431509	-1.27603	LRRC59	Leucine-rich repeat-containing protein 59	228			Q96AG4	228	Q96AG4	QEKKPKKEANQAPKSKSGSRPRKPPPRKHTR	SK(1)SGSRPR
0.22615	-0.183479	0.434764	0.487142	1.24276	LSM2	U6 snRNA-associated Sm-like protein LSm2	88	binding;nucleic acid binding;RNA binding;snRNA binding;U6 snRNA binding	C complex spliceosome;Emerin complex 25;LSm1-7 complex;LSm2-8 complex;Spliceosome	Q9Y333	88	Q9Y333	PADEVDTQLLQDAARKEALQQKQ________	K(1)EALQQK	LLQDAARkEALQQkQ
-1.38295	-2.17397	-1.82115	-1.95026	-2.63737	LSM2	U6 snRNA-associated Sm-like protein LSm2	94	binding;nucleic acid binding;RNA binding;snRNA binding;U6 snRNA binding	C complex spliceosome;Emerin complex 25;LSm1-7 complex;LSm2-8 complex;Spliceosome	Q9Y333	94	Q9Y333	TQLLQDAARKEALQQKQ______________	EALQQK(1)Q	RkEALQQkQ______
-1.1334	-0.973117	-2.07219	-2.02725	-1.59802	LSS	Lanosterol synthase	432	catalytic activity;intramolecular transferase activity;isomerase activity;lanosterol synthase activity;oxidosqualene cyclase activity		P48449	432	P48449	FLRLSQVPDNPPDYQKYYRQMRKGGFSFSTL	LSQVPDNPPDYQK(1)YYR	DNPPDYQkYYRQMRK
-0.797064	0.54879	0.0420685	1.76319	0.480971	LTA4H	Leukotriene A-4 hydrolase	418	aminopeptidase activity;binding;catalytic activity;cation binding;epoxide hydrolase activity;ether hydrolase activity;exopeptidase activity;hydrolase activity;hydrolase activity, acting on ether bonds;ion binding;leukotriene-A4 hydrolase activity;metal ion binding;metallopeptidase activity;peptidase activity;peptidase activity, acting on L-amino acid peptides;transition metal ion binding;zinc ion…		P09960	418	P09960	IFLGFLKAYVEKFSYKSITTDDWKDFLYSYF	FSYK(1)SITTDDWK	YVEkFsykSITTDDW
-0.993073	-1.07607	-1.07816	-1.15762	-0.78512	LTA4H	Leukotriene A-4 hydrolase	73	aminopeptidase activity;binding;catalytic activity;cation binding;epoxide hydrolase activity;ether hydrolase activity;exopeptidase activity;hydrolase activity;hydrolase activity, acting on ether bonds;ion binding;leukotriene-A4 hydrolase activity;metal ion binding;metallopeptidase activity;peptidase activity;peptidase activity, acting on L-amino acid peptides;transition metal ion binding;zinc ion…		P09960	73	P09960	KDLTIEKVVINGQEVKYALGERQSYKGSPME	VVINGQEVK(1)YALGER	VINGQEVkYALGERQ
1.85044	1.28329	1.9533	1.68533	2.44627	LTBR	Tumor necrosis factor receptor superfamily member 3	257		Homodimeric complex LTBR;Lymphotoxin beta receptor complex	P36941	257	P36941	TVFSCIWKSHPSLCRKLGSLLKRRPQGEGPN	K(1)LGSLLK
1.11974	1.10957	1.22428	1.41364	1.06998	LUC7L3	Luc7-like protein 3	23	binding;DNA binding;mRNA binding;nucleic acid binding;RNA binding	Spliceosome	O95232	23	O95232	LDELMGRDRNLAPDEKRSNVRWDHESVCKYY	NLAPDEK(1)R
-0.80433	-1.0669	-0.357787	-0.341807	-0.553385	MAD2L1	Mitotic spindle assembly checkpoint protein MAD2A	111		MAD1L1-MAD2L1 complex;MAD2-CDC20 complex;Mitotic checkpoint complex (MCC)	Q13257	111	Q13257	VLERWQFDIECDKTAKDDSAPREKSQKAIQD	TAK(1)DDSAPR
1.88617	1.27287	1.61432	1.29507	1.61478	MAD2L1	Mitotic spindle assembly checkpoint protein MAD2A	122		MAD1L1-MAD2L1 complex;MAD2-CDC20 complex;Mitotic checkpoint complex (MCC)	Q13257	122	Q13257	DKTAKDDSAPREKSQKAIQDEIRSVIRQITA	SQK(1)AIQDEIR	APREKSQkAIQDEIR
NaN	NaN	NaN	NaN	NaN	MAGED1	Melanoma-associated antigen D1	182	protein binding transcription factor activity;transcription coactivator activity;transcription cofactor activity;transcription factor binding transcription factor activity		Q9Y5V3	182	Q9Y5V3	LNANDLANSRPKTPFKAWNDTTKAPTADTQT	TPFK(1)AWNDTTK	SRPKTPFkAWNDTTk
-0.634758	-0.516785	-0.511818	-1.50034	-1.07681	MAGED1	Melanoma-associated antigen D1	251	protein binding transcription factor activity;transcription coactivator activity;transcription cofactor activity;transcription factor binding transcription factor activity		Q9Y5V3	251	Q9Y5V3	QNLESRTIIRGKRTRKINNLNVEENSSGDQR	K(1)INNLNVEENSSGDQR	IRGKRTRkINNLNVE
-1.54922	-2.45562	-2.42907	-2.61719	-2.84489	MAGED1	Melanoma-associated antigen D1	189	protein binding transcription factor activity;transcription coactivator activity;transcription cofactor activity;transcription factor binding transcription factor activity		Q9Y5V3	189	Q9Y5V3	NSRPKTPFKAWNDTTKAPTADTQTQNVNQAK	AWNDTTK(1)APTADTQTQNVNQAK	kAWNDTTkAPTADTQ
0.263707	0.297489	0.133431	-0.383682	-0.356966	MAGED2	Melanoma-associated antigen D2	494			Q9UNF1	494	Q9UNF1	MEADLKAAAEAAAEAKARAEIRARMGIGLGS	AAAEAAAEAK(1)AR	AEAAAEAkARAEIRA
3.68982	3.23486	3.3618	2.55909	2.50336	MAGED2	Melanoma-associated antigen D2	484			Q9UNF1	484	Q9UNF1	KEWAAQYREAMEADLKAAAEAAAEAKARAEI	EAMEADLK(1)AAAEAAAEAK	EAMEADLkAAAEAAA
1.11858	2.00683	0.723861	1.09493	-0.316833	MAGEE1	Melanoma-associated antigen E1	871			Q9HCI5	871	Q9HCI5	AVWAFLRGLGVQAGRKHVITCRYLSQRYIDS	GLGVQAGRK(1)
-0.318504	-0.252795	-0.0105839	0.360552	-0.0824003	MAPRE1	Microtubule-associated protein RP/EB family member 1	174	binding;cytoskeletal protein binding;microtubule binding;microtubule plus-end binding;protein binding;protein C-terminus binding;tubulin binding		Q15691	174	Q15691	APQRPISTQRTAAAPKAGPGVVRKNPGVGNG	TAAAPK(1)AGPGVVR
NaN	NaN	NaN	NaN	NaN	MARCKS	Myristoylated alanine-rich C-kinase substrate	153	actin binding;actin filament binding;binding;calmodulin binding;cytoskeletal protein binding;protein binding		P29966	153	P29966	AEDGATPSPSNETPKKKKKRFSFKKSFKLSG	AEDGATPSPSNETPK(0.462)K(0.462)K(0.076)	PsNEtPkkKKKRFsF
NaN	NaN	NaN	NaN	NaN	MARCKS	Myristoylated alanine-rich C-kinase substrate	154	actin binding;actin filament binding;binding;calmodulin binding;cytoskeletal protein binding;protein binding		P29966	154	P29966	EDGATPSPSNETPKKKKKRFSFKKSFKLSGF	AEDGATPSPSNETPK(0.333)K(0.333)K(0.333)
-0.763079	-0.753885	-0.0703869	0.253675	0.105043	MARCKS	Myristoylated alanine-rich C-kinase substrate	175	actin binding;actin filament binding;binding;calmodulin binding;cytoskeletal protein binding;protein binding		P29966	175	P29966	FKKSFKLSGFSFKKNKKEAGEGGEAEAPAAE	NK(0.5)K(0.5)EAGEGGEAEAPAAEGGK
-0.763079	-0.753885	-0.0703869	0.253675	0.105043	MARCKS	Myristoylated alanine-rich C-kinase substrate	176	actin binding;actin filament binding;binding;calmodulin binding;cytoskeletal protein binding;protein binding		P29966	176	P29966	KKSFKLSGFSFKKNKKEAGEGGEAEAPAAEG	NK(0.5)K(0.5)EAGEGGEAEAPAAEGGK	FsFkKNKkEAGEGGE
-1.54132	-2.24931	-0.983818	-1.14352	-0.974595	MARCKS	Myristoylated alanine-rich C-kinase substrate	152	actin binding;actin filament binding;binding;calmodulin binding;cytoskeletal protein binding;protein binding		P29966	152	P29966	KAEDGATPSPSNETPKKKKKRFSFKKSFKLS	AEDGATPSPSNETPK(0.856)K(0.144)	sPsNEtPkkKKKRFs
1.3418	0.716668	1.3844	1.23486	1.99298	MARCKS	Myristoylated alanine-rich C-kinase substrate	263	actin binding;actin filament binding;binding;calmodulin binding;cytoskeletal protein binding;protein binding		P29966	263	P29966	KPPASDETKAAEEPSKVEEKKAEEAGASAAA	AAEEPSK(0.999)VEEK(0.001)
3.33626	2.93171	3.69139	3.55116	3.66325	MARCKS	Myristoylated alanine-rich C-kinase substrate	11	actin binding;actin filament binding;binding;calmodulin binding;cytoskeletal protein binding;protein binding		P29966	11	P29966	_____MGAQFSKTAAKGEAAAERPGEAAVAS	TAAK(1)GEAAAERPGEAAVASSPSK	QFSKTAAkGEAAAER
NaN	NaN	-3.87026	-3.98432	-3.75712	MARCKSL1	MARCKS-related protein	110			P49006	110	P49006	KKPFKLSGLSFKRNRKEGGGDSSASSPTEEE	K(1)EGGGDSSASSPTEEEQEQGEIGACSDEGTAQEGK	LsFkRNRkEGGGDsS
[truncated: 1,133 more rows]

## Sheet: Variable_sites_analysis_zScores
Table S2, related to Figure 3. Proteome-wide ubiquitylation analysis at different timepoints after UV-irradiation.
wt_0	wt_45	wt_3	wt_8	wt_24	Gene names	Protein names	Position	GOMF name	Corum	Proteins	Positions within proteins	Leading proteins	Sequence window	GlyGly(K)TMT Probabilities	PhosphoSitePlus window			SD	Mean	SD/Mean	SD/wt0value
[truncated: 2,026 more rows]

## Sheet: TOP100_mostVar_zscores
Table S2, related to Figure 3. Proteome-wide ubiquitylation analysis at different timepoints after UV-irradiation.
[truncated: 103 more rows]
