# Supplementary material for: Regulation of the RNAPII Pool Is Integral to the DNA Damage Response
Source: Cell. 2020 Mar 19;180(6):1245–1261.e21. doi: 10.1016/j.cell.2020.02.009 (PMC7103762; doi:10.1016/j.cell.2020.02.009)
Supplement: Table S3. Parameters Used for RNAPII Activity Simulation, Related to Figures 3 and 4 — A list of all parameter values used to simulate RNAPII activity. [file mmc3.xlsx]

## Sheet: Simulation parameter values
Table S3, Related to Figures 3 and 4.. Parameters used for RNAPII activity simulation.
Parameter values used for all simulations	Values		Explanation	Relevant reference
Run time	14400 s		duration of simulation, how long after damage to monitor polymerase positions	Technical parameter
Polymerase count	250		starting number of polymerases available for initiation	Technical parameter
RNAPII size	33 bp		the size of DNA that one RNAPII molecule covers	RNAPII crystal structures, e.g. Gnatt et al., (Science 2001) 292, 1876-82
Initiation frequency	0.4/s		interval between two consequtive initiation events; not crucial for overall pattern	Lengyel, J.A., and Graham, M.L. (1984). Nucleic Acids Res. 12, 5719–5735.
Pause location	60 bp		distance of the pause site from the TSS	e.g. Nechaev, et al., Science (2010) 327, 335–338.
Pause dwell time	3 s		residence time at the promoter-proximal pause site; not crucial for overall pattern	e.g Krebs et al., 2017 Mol Cell 67:411-422.
Elongation speed	33.33 bp/s		speed of RNAPII after relase from the pause site	e.g. Saponaro et al., Cell (2014) 157, 1037–1049
Processivity	7200 s		amount of time since initiation, at which polymerase has 50% chance of dissociating from a gene	Estimated for unobstructed movement (ie without DNA damage); little difference in transcription density at beginning and end of long genes, has little influence
UV distance	20000 bp		expected distance between UV-induced damage sites in the transcribed strand	Mitchell DL. Photochem Photobiol (1988) 48, 51-57.
Repair t1/2	14400 s		the amount of time at which half of the damages are expected to be repaired (TC-NER)	Venema et al., PNAS (1990)
P(Reuse on completion)	1		if a polymerase successfully completes transcription of a gene, a probability that it will be made available for initiation again (returned to the pool)	Technical parameter
Type	active		"Active" setting: reports positions of actively transcribing polymerases in 3 min intervals. "All" setting: reports positions of all polymerases (including stalled)	Technical parameter
Parameter values used for simulation in Figure 3E	Degradation allowed	Degradation not allowed
Dissociation time	1980s	600s	Expected time a polymerase can be stalled before being removed off the gene to be destroyed
Degradation time	840s	NA	Expected time a polymerase can be stalled before being removed off the gene to be destroyed
(effective removal time)	600s	600s	This derived quantity is the harmonic sum of the degradation and disscociation times above, which were chosen to make constant the expected time between removal of stalled polymerases
Gene Length:
Short	5000 bp	5000 bp
Proportion in genome	0.7	0.7
Medium	63000 bp	63000 bp
Proportion in genome	0.2	0.2
Long	100000 bp	100000 bp
Proportion in genome	0.1	0.1
